# Supplementary material for: Proteomics reveals signal peptide features determining the client specificity in human TRAP-dependent ER protein import
Source: Nat Commun. 2018 Sep 14;9:3765. doi: 10.1038/s41467-018-06188-z (PMC6138672; doi:10.1038/s41467-018-06188-z)
Supplement: Supplementary file 4 — Supplementary Data 1 [file 41467_2018_6188_MOESM4_ESM.xlsx]

## Sheet: Sheet 1
Accession	Gene	log2 fold change
Q9NRG9	AAAS	-0.1583
Q86V21	AACS	-0.4585
Q2M2I8	AAK1	-0.2757
Q9H7C9	AAMDC	-0.3543
Q13685	AAMP	0.4455
Q9Y312	AAR2	0.2407
P49588	AARS	0.332
Q5JTZ9	AARS2	-0.1747
Q9BTE6	AARSD1;PTGES3L-AARSD1	-0.0244
Q9NRN7	AASDHPPT	0.0221
Q9UDR5	AASS	-0.2366
Q9NY61	AATF	-0.1114
Q9NRK6	ABCB10	0.0059
Q9NP58	ABCB6	-0.5619
O75027	ABCB7	0.2367
P33527	ABCC1	-0.1739
O15438	ABCC3	-2.1516
O15439	ABCC4	-0.0782
P33897	ABCD1	0.2804
P28288	ABCD3	0.2163
P61221	ABCE1	0.0346
Q8NE71	ABCF1	0.2413
Q9UG63	ABCF2	0.1801
Q9NUQ8	ABCF3	0.0937
Q9NUJ1	ABHD10	0.0786
Q8NFV4	ABHD11	0.2178
Q8N2K0	ABHD12	-1.5136
Q96IU4	ABHD14B	-0.3272
Q9BV23	ABHD6	0.2246
Q8IZP0	ABI1	-0.0681
Q9NYB9	ABI2	-0.144
P00519	ABL1	-0.6195
P42684	ABL2	-0.9215
Q5T6N2	ABLIM1	0.0632
Q12979	ABR	0.0122
Q9P1F3	ABRACL	-0.139
P09110	ACAA1	0.2646
P42765	ACAA2	-0.0957
Q13085	ACACA	0.0552
Q9UKU7	ACAD8	-0.2523
Q9H845	ACAD9	0.0289
P11310	ACADM	0.211
P49748	ACADVL	-0.1654
Q15057	ACAP2	0.0012
P24752	ACAT1	0.2605
Q9BWD1	ACAT2	0.2433
Q9H3P7	ACBD3	0.1693
Q5T8D3	ACBD5	0.1843
Q9BR61	ACBD6	0.1376
Q9UKV3	ACIN1	-0.0611
P53396	ACLY	0.1449
P53396	ACLY	-0.6674
P21399	ACO1;IRP1	-0.1808
Q99798	ACO2	0.0231
Q86TX2	ACOT1;ACOT2	-0.5313
Q9NPJ3	ACOT13	-0.0417
O00154-4	ACOT7	0.5532
O14734	ACOT8	0.11
Q9Y305	ACOT9	0.273
Q15067	ACOX1	-0.6146
O15254	ACOX3	0.2345
P24666	ACP1	-0.0902
P24666	ACP1	-0.2209
P11117	ACP2	-0.5592
Q4G176	ACSF3	-0.331
P33121	ACSL1	0.0396
O95573	ACSL3	0.0708
O60488	ACSL4	-0.2113
P60709	ACTB	-0.0387
P68032	ACTC1;ACTA1;ACTA2;ACTG2	-0.0183
P63261	ACTG1	-0.0398
O96019	ACTL6A	0.0367
P12814	ACTN1	0.0215
O43707	ACTN4	0.181
Q9NZ32	ACTR10	0.4702
P61163	ACTR1A	0.2421
P42025	ACTR1B	-0.0118
P61160	ACTR2	0.1238
P61158	ACTR3	-0.0252
Q9H9F9	ACTR5	-0.2514
Q9H981	ACTR8	-0.3352
Q03154	ACY1;ABHD14A;ABHD14A-ACY1	-0.4759
P14621	ACYP2	-0.0172
P00813	ADA	-0.3203
O14672	ADAM10	-1.1615
P78536	ADAM17	-0.7758
Q13443	ADAM9	-1.8565
P55265	ADAR	-0.2474
P78563	ADARB1	0.2234
Q8NI60	ADCK3	-0.1125
Q96D53	ADCK4	0.3817
P35611	ADD1	-0.1077
Q9UEY8	ADD3	-0.3566
P11766	ADH5	-0.0034
Q9BV57	ADI1	-0.2156
P55263-2	ADK	0.5557
Q9H2P0	ADNP	0.0388
Q96SZ5	ADO	-0.2035
Q9BRR6	ADPGK	-1.5771
Q9NX46	ADPRHL2	-0.0557
Q16186	ADRM1	0.0733
P30566	ADSL	0.0847
P30520	ADSS	0.1729
Q8N142	ADSSL1	0.2403
Q6ZN18	AEBP2	-0.6737
Q8N556	AFAP1	0.7966
Q9UHB7	AFF4	0.3095
Q9Y4W6	AFG3L2	0.0924
P52594	AGFG1	-0.4416
Q53H12	AGK	-0.0149
P35573	AGL	-0.1128
Q9BSE5	AGMAT	-0.0234
Q9UL18	AGO1	0.1206
Q9UKV8	AGO2	-0.3075
Q9H9G7	AGO3	0.0415
Q9NUQ2	AGPAT5	-0.1725
Q53EU6	AGPAT9	0.2895
O00116	AGPS	0.2387
O00468-6	AGRN	-1.2401
Q8WYP5	AHCTF1	-0.0452
P23526	AHCY	-0.005
O43865	AHCYL1	-0.2129
Q96HN2	AHCYL2	0.1077
Q09666	AHNAK	0.1593
Q8IVF2-3	AHNAK2	-0.0385
P35869	AHR	-0.2232
O95433	AHSA1	0.3907
Q96BJ3	AIDA	-0.1409
O95831	AIFM1	0.0563
Q9BRQ8	AIFM2	0.2525
Q12904	AIMP1	0.0264
Q13155	AIMP2	0.1323
F8W950	AIMP2	-0.3793
O00170	AIP	0.4532
P00568	AK1	0.174
P54819	AK2	-0.2402
Q9UIJ7	AK3	0.2189
P27144	AK4	-0.3128
Q9Y3D8	AK6;TAF9	0.7711
Q92667	AKAP1	0.142
O43572	AKAP10	0.1326
Q02952	AKAP12	0.2427
Q12802	AKAP13	-0.1033
Q02040	AKAP17A	0.5222
Q9Y2D5-6	AKAP2	-0.249
O43823	AKAP8	0.0927
Q9ULX6	AKAP8L	0.1348
Q99996	AKAP9	0.0939
P14550	AKR1A1	0.1788
P15121	AKR1B1	-0.1473
Q04828	AKR1C1	-0.1817
P52895	AKR1C2	-0.1725
P42330	AKR1C3	-0.0163
P51857	AKR1D1	-0.4702
O43488	AKR7A2	0.118
P31749	AKT1	-0.6311
Q96B36	AKT1S1	-1.1384
P31751	AKT2	0.3045
P13716	ALAD	-0.128
Q13740	ALCAM	-0.185
Q8IZ83	ALDH16A1	0.285
P54886	ALDH18A1	-0.0807
O94788	ALDH1A2	0.4256
P30837	ALDH1B1	0.3968
P05091	ALDH2	0.2667
P30838	ALDH3A1	-0.0283
P51648	ALDH3A2	0.1208
P43353	ALDH3B1	-0.3313
Q02252	ALDH6A1	-0.1976
P49419-2	ALDH7A1	-0.073
P49189	ALDH9A1	-0.124
P04075	ALDOA	-0.2067
P09972	ALDOC	-0.3821
Q9BT22	ALG1	0.0867
Q9NP73-2	ALG13	-0.1952
Q9Y673	ALG5	0.6954
Q6NS38	ALKBH2	-0.0474
Q6P6C2	ALKBH5	-0.2232
P05186	ALPL	-0.2569
Q86V81	ALYREF	0.0304
Q86SJ2	AMIGO2	-1.6287
Q9Y4X0	AMMECR1	-0.1194
Q01433	AMPD2	-0.2088
Q9H1A4	ANAPC1	0.0833
Q9UM13	ANAPC10	-0.3724
Q96DE5	ANAPC16	0.2843
Q9UJX6	ANAPC2	0.1939
Q9UJX5	ANAPC4	0.2819
Q9UJX4	ANAPC5	0.2245
Q9UJX3	ANAPC7	-0.0334
Q5VTE6	ANGEL2	0.051
Q9P2R3	ANKFY1	0.2251
Q8IWZ3	ANKHD1	-0.1615
Q86XL3	ANKLE2	-0.0619
Q8IV38	ANKMY2	0.3199
O75179	ANKRD17	0.0046
Q96NW4	ANKRD27	-0.0528
O15084	ANKRD28	0.0246
Q92625	ANKS1A	-0.2035
Q9H8Y5	ANKZF1	-0.3574
Q9NQW6	ANLN	-0.0612
Q9NW15	ANO10	-0.0364
Q4KMQ2	ANO6	-0.9212
P39687	ANP32A	0.1631
Q92688	ANP32B	0.3019
Q9BTT0	ANP32E	0.3434
P15144	ANPEP	-1.9927
Q9H6X2	ANTXR1	-2.6759
P04083	ANXA1	0.0561
P50995	ANXA11	0.4124
P07355	ANXA2;ANXA2P2	-0.0542
P12429	ANXA3	0.1702
P09525	ANXA4	-0.0532
P08758	ANXA5	0.0445
A6NN80	ANXA6	-0.0045
P20073	ANXA7	-0.4789
Q5VT79	ANXA8;ANXA8L1	0.3499
Q5VT79	ANXA8L2	-0.1227
Q10567-3	AP1B1	0.3686
O43747	AP1G1	0.1423
Q9BXS5	AP1M1	0.1941
P61966	AP1S1	0.0785
O95782	AP2A1	0.2942
O94973	AP2A2	-0.0705
P63010	AP2B1	0.1818
Q96CW1	AP2M1	0.1224
P53680	AP2S1	-0.2886
O00203	AP3B1	0.0101
O14617	AP3D1	0.1037
Q9Y2T2	AP3M1	-0.1144
Q92572	AP3S1	-0.058
O43299	AP5Z1	0.2961
O14727	APAF1	0.0907
P13798	APEH	0.0231
P27695	APEX1	0.0624
Q9BZZ5-2	API5	-0.4923
J3KN82	APIP	0.268
Q9HDC9	APMAP	-0.0689
Q8NCW5	APOA1BP	0.0415
Q9BQE5	APOL2	-0.2791
Q9BUR5	APOO	0.31
Q6UXV4	APOOL	-0.2396
P05067	APP	-0.6303
Q9UKG1	APPL1	0.1724
Q8NEU8	APPL2	0.0393
P07741	APRT	0.1714
Q7Z2E3	APTX	-0.0877
O60306	AQR	-0.0191
P10398	ARAF	0.0543
Q96P48	ARAP1	0.0358
P48444	ARCN1	-0.0907
P84077	ARF1	0.2551
P18085	ARF4	0.8229
P84085	ARF5	-0.0746
P62330	ARF6	0.0536
Q8N6T3	ARFGAP1	-0.0128
Q8N6H7	ARFGAP2	-0.0255
Q9NP61	ARFGAP3	-0.2847
Q9Y6D6	ARFGEF1	-0.0317
Q9Y6D5	ARFGEF2	0.3921
P53367-2	ARFIP1	0.0429
P53365	ARFIP2	0.1755
Q9NWB6	ARGLU1	0.0968
Q07960	ARHGAP1	-0.0231
Q8IWW6	ARHGAP12	-1.0386
Q68EM7	ARHGAP17	0.0454
Q8N392	ARHGAP18	-0.6153
Q5T5U3	ARHGAP21	0.6161
Q9NRY4	ARHGAP35	0.3291
P52565	ARHGDIA	0.2833
Q92888	ARHGEF1	-0.0077
O15013	ARHGEF10	-0.2357
Q5VV41	ARHGEF16	0.1792
Q6ZSZ5	ARHGEF18	-0.2562
Q92974	ARHGEF2	0.5428
Q14155-1	ARHGEF7	0.0979
O14497	ARID1A	-0.26
Q8NFD5	ARID1B	-0.2837
Q68CP9	ARID2	-0.1486
Q4LE39	ARID4B	-0.1665
Q9Y4X5	ARIH1	0.1515
O95376	ARIH2	-0.1414
P40616	ARL1	0.212
Q9NXU5	ARL15	-0.0988
P36404	ARL2	0.0815
P36405	ARL3	-0.0153
Q66PJ3	ARL6IP4	0.1549
O75915	ARL6IP5	0.1148
Q96BM9	ARL8A	0.1217
Q9NVJ2	ARL8B	-0.1653
Q9NVT9	ARMC1	0.0212
Q6NXE6	ARMC6	0.0986
Q8IUR7	ARMC8	0.6137
Q7L311	ARMCX2	0.1325
Q9UH62	ARMCX3	-0.0804
P27540	ARNT	-0.0026
Q92747	ARPC1A	0.2134
O15143	ARPC1B	-0.0418
O15144	ARPC2	0.0372
O15145	ARPC3	-0.0121
P59998	ARPC4;ARPC4-TTLL3	-0.4337
O15511	ARPC5	-0.0233
Q9BPX5	ARPC5L	0.243
Q7Z6K5	ARPIN	-0.6998
P56211	ARPP19	-0.4031
P32121	ARRB2	0.6184
P15289	ARSA	-0.8907
Q13510	ASAH1	-1.1162
Q9ULH1	ASAP1	0.11
O43150	ASAP2	-0.4246
Q9NWX5	ASB6	0.2021
Q8N9N2-2	ASCC1	0.076
Q9H1I8	ASCC2	0.2873
Q8N3C0	ASCC3	-0.1084
Q9Y294	ASF1A	-0.4829
Q9UBL3	ASH2L	0.1884
P04424	ASL	-0.341
O95671	ASMTL	-0.0023
O43681	ASNA1	-0.1684
P08243	ASNS	0.7757
Q12797	ASPH	-1.4768
Q7L266	ASRGL1	0.089
P00966	ASS1	0.6156
Q9NVM9	ASUN	-0.1231
Q76L83	ASXL2	-0.4707
Q8NBU5	ATAD1	0.1654
Q6PL18	ATAD2	-0.1212
Q9NVI7-2	ATAD3A	0.1394
Q5T9A4	ATAD3B	0.0209
O95260	ATE1	-0.1756
Q6VMQ6	ATF7IP	-0.3074
O94817	ATG12	-0.0171
Q676U5	ATG16L1	-0.441
Q9NT62	ATG3	0.5764
Q9Y4P1	ATG4B	0.3869
Q9H1Y0	ATG5	-0.2282
O95352	ATG7	0.055
Q7Z3C6	ATG9A	-0.1053
P31939	ATIC	0.1246
Q8NHH9	ATL2	0.0158
F5H6I7	ATL3	0.3211
Q6DD88	ATL3	0.0065
Q13315	ATM	-0.4379
O00244	ATOX1	-0.1109
Q8NB49	ATP11C	-0.9194
Q9HD20	ATP13A1	-0.6055
P05023	ATP1A1	-0.2391
P05026	ATP1B1	0.0126
P54709	ATP1B3	-0.2719
P16615	ATP2A2	0.1579
P20020	ATP2B1	-0.1739
P23634	ATP2B4	-0.3226
P98194	ATP2C1	0.1152
P25705	ATP5A1	-0.007
P06576	ATP5B	0.3465
P36542	ATP5C1	0.028
P30049	ATP5D	-0.1883
P24539	ATP5F1	0.232
O75947	ATP5H	0.0017
P56385	ATP5I	-0.1828
P18859	ATP5J	0.0913
P56134	ATP5J2	-0.0321
G3V325	ATP5J2-PTCD1;PTCD1	0.1713
O75964	ATP5L	-0.0204
P48047	ATP5O	0.2454
Q9NW81	ATP5SL	-0.4172
Q15904	ATP6AP1	-0.3069
O75787	ATP6AP2	-0.1902
Q93050	ATP6V0A1	0.7429
Q9Y487	ATP6V0A2	0.1673
P61421	ATP6V0D1	0.4283
P38606	ATP6V1A	0.6176
P21281	ATP6V1B2	0.281
P21283	ATP6V1C1	0.1204
Q9Y5K8	ATP6V1D	0.289
P36543	ATP6V1E1	0.678
Q16864	ATP6V1F	0.4462
O75348	ATP6V1G1	0.1778
Q9UI12	ATP6V1H	0.7085
Q5TC12	ATPAF1	0.0512
Q9UII2	ATPIF1	-0.1717
Q13535	ATR	-0.2238
P46100	ATRX	-0.0829
Q9UBB4	ATXN10	0.3789
Q99700	ATXN2	0.0984
Q8WWM7	ATXN2L	0.3148
Q13825	AUH	-0.4211
Q9Y679	AUP1	0.178
O14965	AURKA	-0.2559
Q96GD4	AURKB	0.0374
Q9NQS1	AVEN	0.0986
Q8NBF6	AVL9	0.3067
P30530	AXL	-0.7393
P61769	B2M	-0.1539
O94766	B3GAT3	-2.3226
P15291	B4GALT1	-1.4282
Q9NWV8	BABAM1	-0.0472
Q99933	BAG1	0.9291
O95816	BAG2	0.1034
O95817	BAG3	0.2597
O95429	BAG4	-0.0101
Q9UL15	BAG5	-0.5608
P46379	BAG6	-0.059
Q9UQB8	BAIAP2;CCDC43	0.8136
Q9UHR4	BAIAP2L1	-0.0519
O75531	BANF1	0.2249
Q92560	BAP1	0.3758
Q8IXM2	BAP18;C17orf49;RNASEK-C17orf49	-0.085
P80723	BASP1	0.2525
Q07812	BAX	-0.1148
Q9NRL2	BAZ1A	-0.1308
Q9UIG0	BAZ1B	0.1012
Q9UIF9	BAZ2A	-0.386
Q9UHQ4	BCAP29	-0.1131
P51572-2	BCAP31	-0.0109
P56945	BCAR1	0.104
O75815	BCAR3	-0.1896
O75934	BCAS2	0.0005
P54687	BCAT1	0.2848
O15382	BCAT2	0.1524
Q9P287	BCCIP	0.2869
P12694	BCKDHA	-0.1072
P21953	BCKDHB	0.6843
O14874	BCKDK	0.0866
O95999	BCL10	0.1072
Q9BXK5	BCL2L13	-0.1731
Q9BQE9	BCL7B	0.0734
Q9NYF8	BCLAF1	0.0921
Q9NYF8-3	BCLAF1	-0.0833
H0Y2V4	BCR	0.0508
Q9Y276	BCS1L	0.1394
Q9BUT1	BDH2;SLC9B2	-0.7461
Q14457	BECN1	-1.0111
O15155	BET1;DKFZp781C0425	-0.1509
Q8TD16	BICD2	-0.1612
P55957	BID	-0.3708
O00499	BIN1	-0.1238
Q9NR09	BIRC6	0.2653
Q13867	BLMH	-0.0556
P78537	BLOC1S1	-0.2311
Q6QNY1	BLOC1S2	-0.4012
Q8TDH9	BLOC1S5;BLOC1S5-TXNDC5	-0.335
P53004	BLVRA	0.117
P30043	BLVRB	0.0654
P13497	BMP1	-1.4714
Q14692	BMS1	-0.0298
Q12981	BNIP1	0.2896
Q12982	BNIP2	0.6995
O60238	BNIP3L	-0.4012
Q96IK1	BOD1	-0.3264
Q8NFC6	BOD1L1	-0.749
Q9H3K6	BOLA2	0.1057
Q53S33	BOLA3	-0.4145
Q14137	BOP1	0.0604
Q86WA6	BPHL	-0.7542
P17213	BPI	-0.1179
O95861	BPNT1	-0.0404
Q12830	BPTF	0.0041
Q6PJG6	BRAT1	-0.2343
P46736	BRCC3	-0.0434
O95696	BRD1	-0.3678
P25440	BRD2	-0.2385
Q15059	BRD3	-0.3113
O60885	BRD4	0.0092
Q9H0E9	BRD8	-0.0736
Q9NXR7	BRE	0.365
Q8TDN6	BRIX1	0.1923
Q8WUW1	BRK1	-0.1084
Q5VW32	BROX	0.0113
P35613	BSG	0.0538
Q10589	BST2	-1.2031
O14981	BTAF1	0.2038
P43251	BTD	-2.0107
P20290	BTF3	-0.3286
Q96K17	BTF3L4	0.0979
O43683	BUB1	-0.8637
O60566	BUB1B	-0.049
O43684	BUB3	-0.0079
P41223	BUD31	-0.0216
Q13895	BYSL	0.0386
Q7L1Q6	BZW1	-0.0318
Q9Y6E2	BZW2	0.1531
Q9H0W9	C11orf54	0.0883
Q9H3H3	C11orf68	0.5696
Q53FT3	C11orf73	0.4467
Q6UW78	C11orf83	0.3707
Q9HB07	C12orf10	0.1518
Q8N999	C12orf29	-0.1554
Q96C57	C12orf43	0.2209
Q99622	C12orf57	0.0431
Q9BXV9	C14orf142	1.1858
Q7Z3D6-2	C14orf159	-0.2605
Q9Y224	C14orf166	0.2023
Q8WUR7	C15orf40	-0.1422
Q96S19	C16orf13	-0.7421
Q7Z3J2	C16orf62	-0.0248
Q96GS4	C17orf59	0.4478
Q9HAS0	C17orf75	-0.332
Q53F19	C17orf85	0.1479
Q32NC0	C18orf21	0.0195
Q96B23-2	C18orf25	-0.1767
Q96DM3	C18orf8	-0.1613
Q969H8	C19orf10	-0.8277
Q9BQ61	C19orf43	0.1883
Q8N9M1	C19orf47	-0.1053
Q9BSF4	C19orf52	-0.4453
Q9UNZ5	C19orf53	-0.1067
Q13901	C1D	0.1808
Q9NWV4	C1orf123	-0.2265
Q8NDD1	C1orf131	-0.5443
Q8IYL3	C1orf174	0.4456
Q9BV19	C1orf50	-0.3312
Q8N6N3	C1orf52	-0.2226
Q07021	C1QBP	0.0844
Q9BUV8	C20orf24	0.0225
Q9GZN8	C20orf27	0.5859
P57076	C21orf59	-0.0924
Q9Y426	C2CD2	-0.3773
Q8WWC4	C2orf47	0.2631
Q9BVC5	C2orf49	0.2668
Q6NW34	C3orf17	0.0224
Q9NWY4	C4orf27	-0.1162
Q49AR2	C5orf22	-0.2864
Q7Z6I8	C5orf24	-0.1794
A6NDU8	C5orf51	-0.1279
Q7Z4R8	C6orf120	-0.606
Q9H993	C6orf211	-0.0126
Q9BPX7	C7orf25	0.2753
Q9BRJ6	C7orf50	0.0043
B7Z4Q3	C7orf55	-0.4877
Q9H7E9	C8orf33	-0.3452
H0YF29	C8orf82	0.4052
Q5T280	C9orf114	0.1481
Q9BUH6	C9orf142	-0.1183
Q8N4J0	C9orf41	-1.3432
Q5T6V5	C9orf64	-0.9749
Q9NZ63	C9orf78	0.1767
P00918	CA2	0.2315
Q16790	CA9	-1.6952
Q9Y376	CAB39	-0.7494
P54289	CACNA2D1	-1.9394
Q9HB71	CACYBP	0.2005
P27708	CAD	-0.0433
B4DP36	CALCOCO2	0.4454
Q05682-5	CALD1	0.0643
Q05682	CALD1	-0.0575
P62158	CALM1;CALM2;CALM3	0.0535
P27797	CALR	-0.2831
O43852	CALU	-0.8879
O43852-2	CALU	-1.5693
Q14012	CAMK1	-0.0762
Q8IU85	CAMK1D	-0.1944
Q13557	CAMK2D	0.0573
Q13555	CAMK2G	0.4889
Q8N5S9	CAMKK1	-0.2533
P49069	CAMLG	0.1997
Q5T5Y3	CAMSAP1	-0.2538
Q08AD1	CAMSAP2	1.4963
Q86VP6	CAND1	0.0817
Q8WVQ1	CANT1	-1.0052
P27824	CANX	-0.5478
Q01518-2	CAP1	0.2621
Q01518	CAP1	-1.0748
P40123	CAP2	0.4337
P40121	CAPG	0.1368
P07384	CAPN1	0.0579
P17655	CAPN2	0.0491
Q9Y6W3	CAPN7	-0.0247
P04632	CAPNS1	-0.0444
Q14444	CAPRIN1	-0.3234
P52907	CAPZA1	0.1941
P47755	CAPZA2	-0.4008
P47756-2	CAPZB	0.0406
Q9Y2V2	CARHSP1	0.0017
Q8IW45	CARKD	0.2005
Q86X55	CARM1	0.2964
P49589	CARS	0.6497
Q9HA77	CARS2	1.0086
O15234	CASC3	-0.5295
Q6P4E1	CASC4	-1.4562
Q8NG31	CASC5	-0.3213
O14936	CASK	-0.1469
Q8WXE0	CASKIN2	0.2314
P42575	CASP2	0.3036
P42574	CASP3	0.4441
P55210	CASP7	-1.0013
Q14790	CASP8	0.1622
P20810-6	CAST	-0.1489
E7EVY3	CAST	-0.1379
P20810-6	CAST	-0.1733
P04040	CAT	-0.2287
Q03135	CAV1	0.5515
P51636	CAV2	1.2113
Q13951-2	CBFB	-0.7745
Q13951-2	CBFB	-1.2239
P16152	CBR1	0.1564
O75828	CBR3	0.1213
Q8N4T8	CBR4	-0.3537
P35520	CBS	-0.1287
P83916	CBX1	-0.2654
Q13185	CBX3	-0.0724
O00257	CBX4	-0.0729
P45973	CBX5	-0.1422
Q9HC52	CBX8	-0.1296
Q6P1N0	CC2D1A	0.5034
Q5T0F9	CC2D1B	0.125
Q8IX12	CCAR1	0.122
Q8N163	CCAR2	0.0245
Q16773	CCBL1	0.2386
Q6YP21	CCBL2	-0.0399
Q96ES7	CCDC101	0.0131
Q96G28	CCDC104	-0.2162
Q8WUD4	CCDC12	0.8854
Q96CT7	CCDC124	-0.0413
Q96BQ5	CCDC127	-0.7025
Q96JG6	CCDC132	0.0371
Q9H6E4	CCDC134	-1.8168
Q6PK04	CCDC137	0.4888
O60826	CCDC22	0.2387
Q86WR0	CCDC25	-0.114
Q96MW1	CCDC43	0.4209
Q96A33	CCDC47	-0.1688
Q8IVM0	CCDC50	-0.2434
Q96ER9	CCDC51	-0.0174
Q9Y3C0	CCDC53	-0.2307
Q4VC31	CCDC58	-0.034
Q16204	CCDC6	0.0256
Q8IV32	CCDC71	-0.6333
Q9H6F5	CCDC86	-0.1392
Q3V6T2	CCDC88A	0.3106
Q9Y3X0	CCDC9	0.3568
Q9GZT6	CCDC90B	1.0012
Q567U6	CCDC93	-0.1877
Q9BW85	CCDC94	0.0368
P20248	CCNA2	-0.3242
P14635	CCNB1	-0.1256
O95067	CCNB2	-0.0957
P51946	CCNH	0.1833
O75909	CCNK	-0.1334
O60563	CCNT1	-0.1998
Q9ULG6	CCPG1	-0.7036
O14618	CCS	0.1999
P78371	CCT2	0.1254
P49368	CCT3	0.2574
P50991	CCT4	0.0887
P48643	CCT5	0.105
P40227	CCT6A	0.0715
Q99832	CCT7	0.0667
P50990	CCT8	0.0214
P86791	CCZ1;CCZ1B	0.1787
Q6YHK3	CD109	-0.3126
P48509	CD151	0.2703
Q9Y5K6	CD2AP	-0.0921
O95400	CD2BP2	-0.0806
O15446	CD3EAP	0.4073
P16070	CD44	-0.5578
P15529	CD46	-0.3961
P08174	CD55	-0.9868
P19256-3	CD58	-0.8443
P08962	CD63	-0.2163
P32970	CD70	-0.8557
P21926	CD9	-0.3244
P48960	CD97	-0.4969
P14209	CD99	-0.3687
Q8TCZ2	CD99L2	-0.3017
P32320	CDA	0.0099
O75794	CDC123	0.196
Q13042	CDC16	0.3503
Q9UJX2	CDC23	0.1619
Q8NHZ8	CDC26	0.266
P30260	CDC27	-0.1301
P49427	CDC34	0.2275
Q16543	CDC37	0.1169
Q7L3B6	CDC37L1	0.2053
O60508	CDC40	0.0764
P60953	CDC42	-0.107
Q5VT25-4	CDC42BPA	-0.2689
Q9Y5S2	CDC42BPB	0.0785
Q9H3Q1	CDC42EP4	-0.3404
O75419	CDC45	0.1209
Q99459	CDC5L	0.1263
Q6P1J9	CDC73	0.2309
Q69YH5	CDCA2	0.0699
Q96FF9	CDCA5	-1.1564
Q96GN5	CDCA7L	-0.0123
Q53HL2	CDCA8	-0.025
Q9H5V8	CDCP1	-0.2241
P55290	CDH13	-0.4181
P19022	CDH2	-0.4513
P06493	CDK1	0.0222
P21127-9	CDK11A	-0.0134
P21127-9	CDK11B;CDK11A	0.1036
Q9NYV4	CDK12	-0.0039
Q00536	CDK16	0.8446
P24941	CDK2	0.0338
O14519	CDK2AP1	-0.0696
P11802	CDK4	0.2979
Q00535	CDK5	0.2743
Q96SZ6	CDK5RAP1	-0.5763
Q96SN8-2	CDK5RAP2	0.0341
Q96JB5	CDK5RAP3	-0.0115
Q00534	CDK6	0.0907
P50613	CDK7	0.1708
P50750	CDK9	-0.5195
Q5VV42	CDKAL1	-0.7293
P42771	CDKN2A	-0.0217
Q8N726	CDKN2A	-1.1184
Q9NXV6	CDKN2AIP	0.5681
P42773	CDKN2C	0.085
Q9UKY7	CDV3	-0.254
Q9Y232	CDYL	-0.0652
P17676	CEBPB	-0.7076
P49716	CEBPD	-0.2481
Q03701	CEBPZ	-0.2471
A8MTT3	CEBPZOS	-0.4108
Q9BXW7	CECR5	0.0423
Q92879-4	CELF1	0.0031
P07199	CENPB	0.1281
Q03188	CENPC;CENPC1	-0.2696
P49454	CENPF	0.0393
Q9H3R5	CENPH	-0.2978
Q9BS16	CENPK	-0.2262
Q9NSP4	CENPM	0.1933
Q7Z7K6	CENPV	0.0026
Q7Z7K6-3	CENPV	-0.0709
Q9UPN4	CEP131	0.2014
Q5SW79	CEP170	-0.0276
Q5VT06	CEP350	0.4899
Q9BYV8	CEP41	-0.8309
Q9C0F1	CEP44	-0.3032
Q53EZ4	CEP55	0.0212
Q8IW35	CEP97	-0.3109
Q9Y6K0	CEPT1	-0.0709
Q96G23	CERS2	-0.4789
Q6ZMG9	CERS6	0.1486
P41208	CETN2	-0.0551
Q9Y6A4	CFAP20	0.0629
Q9UEE9	CFDP1	-0.4801
P08603	CFH	-0.6532
P23528	CFL1	0.1286
Q9Y281	CFL2	0.2055
Q9UFW8	CGGBP1	-0.5043
Q99674	CGREF1	-1.3152
Q8WUX2	CHAC2	-0.0306
Q13111	CHAF1A	-0.0216
Q13112	CHAF1B	-0.5405
Q96JM3	CHAMP1	-0.702
Q9Y6H1	CHCHD2;CHCHD2P9	-0.3853
Q9NX63	CHCHD3	0.0596
Q8N4Q1	CHCHD4	-0.2186
Q9BRQ6	CHCHD6	-0.8686
O14646	CHD1	0.527
Q86WJ1	CHD1L	-0.1693
O14647	CHD2	-0.4734
Q12873	CHD3	0.0913
Q14839	CHD4	-0.0187
Q9HCK8	CHD8	0.0849
O14757	CHEK1	-0.108
Q8IWX8	CHERP	0.1816
Q9BWS9	CHID1	-2.342
P24386	CHM	0.315
P26374	CHML	0.1263
Q9HD42	CHMP1A	0.0072
Q7LBR1	CHMP1B	-0.7916
O43633	CHMP2A	-0.1156
Q9UQN3	CHMP2B	0.24
Q9Y3E7	CHMP3	-0.1569
E9PSI1	CHMP4A	-0.0838
Q9BY43	CHMP4A	-0.9427
Q9H444	CHMP4B	-0.0005
Q9NZZ3	CHMP5	-0.0456
Q8WUX9	CHMP7	0.383
Q9UHD1	CHORDC1	0.1645
Q99653	CHP1	0.1193
Q9NRG0	CHRAC1	0.6066
Q9Y3Y2	CHTOP	-0.0527
O15111	CHUK	-0.2733
H0YHI0	CHURC1-FNTB;FNTB	0.3807
O76071	CIAO1	0.3338
Q6FI81	CIAPIN1	0.0486
Q9BW66	CINP	0.3838
Q86X95	CIR1	-1.221
Q14011	CIRBP	0.0418
Q969X6	CIRH1A	-0.0283
Q9NZ45	CISD1	-0.2229
Q8N5K1	CISD2	0.7361
O14578-4	CIT	0.9407
Q9ULV3	CIZ1	-0.1512
Q8WWK9	CKAP2	0.0433
Q07065	CKAP4	-0.8828
Q14008	CKAP5	0.1327
P12277	CKB	-0.0108
P61024	CKS1B	0.1869
P33552	CKS2	-0.094
B7ZLX3	CLASP1	0.0497
F5H604	CLASP2	-0.2934
Q8N2M8	CLASRP	-0.2477
Q96S66	CLCC1	-0.3498
P51790	CLCN3	-0.1655
P51798	CLCN7	0.3127
Q2KHT3	CLEC16A	-0.2825
O14967	CLGN	-1.233
O00299	CLIC1	0.1043
O95833	CLIC3	-0.5522
Q9Y696	CLIC4	-0.0536
Q14677	CLINT1	-0.584
P30622	CLIP1	0.1406
Q9UDT6	CLIP2	-1.245
P49761	CLK3	0.1209
O75503	CLN5	-1.9145
P54105	CLNS1A	-0.278
Q92989	CLP1	-0.2848
Q9H078-2	CLPB	0.0029
Q16740	CLPP	0.2803
O96005	CLPTM1	-1.1168
Q96KA5	CLPTM1L	-0.5097
O76031	CLPX	-0.2017
P09496-2	CLTA	-0.0298
P09497-2	CLTB	0.1586
Q00610	CLTC	0.1913
P10909	CLU	-0.6063
O75153	CLUH	-0.0448
Q8NFW8	CMAS	0.2695
Q96DG6	CMBL	-0.1152
Q7Z7K0	CMC1	0.0398
Q9NRP2	CMC2	-0.0798
P30085	CMPK1	-0.5491
Q9BQ75	CMSS1	0.3703
Q8N1G2	CMTR1	-0.1837
P62633-2	CNBP	-0.4426
Q96KP4	CNDP2	0.1754
Q99439	CNN2	-0.0575
Q15417	CNN3	-0.1669
Q8NE01	CNNM3	-1.9091
Q6P4Q7	CNNM4	-0.4842
A5YKK6	CNOT1	0.0853
Q9H9A5	CNOT10	-0.1645
Q9UKZ1	CNOT11	0.3389
F8VV52	CNOT2	0.6791
O75175	CNOT3	-0.3442
O95628-8	CNOT4	-0.1813
Q96LI5	CNOT6L	-0.596
Q9UIV1	CNOT7	0.5637
P09543	CNP	-0.4567
Q8N129	CNPY4	-1.222
P78357	CNTNAP1	0.036
Q9Y2R0	COA3	0.242
Q9NYJ1	COA4	-0.8321
Q5JTJ3	COA6	-0.5427
Q96BR5	COA7	-0.1929
Q13057	COASY	0.0362
O75128	COBL	1.2433
Q8WTW3	COG1;ADCK1	0.634
Q14746	COG2	0.5866
Q96JB2	COG3	0.832
Q9H9E3	COG4	0.4352
Q9UP83	COG5	0.0774
Q9Y2V7	COG6	0.3099
P83436	COG7	0.2315
Q96MW5	COG8	0.3941
P38432	COIL	0.7053
Q99715	COL12A1	-0.4357
P39059	COL15A1	-0.7166
P08572	COL4A2	-1.117
Q9Y5P4	COL4A3BP	-0.2439
P20908	COL5A1	-1.1998
Q02388	COL7A1	-2.0152
Q8NBJ5	COLGALT1	-0.4168
Q8N668	COMMD1	-0.9742
Q9Y6G5	COMMD10	0.1203
Q86X83	COMMD2	-0.0085
Q9UBI1	COMMD3	-0.265
Q9H0A8	COMMD4	-0.2265
Q86VX2	COMMD7	0.0542
Q9NX08	COMMD8	-0.4569
Q9P000	COMMD9	0.3336
P21964	COMT	-0.0513
Q86VU5	COMTD1	0.9189
P53621	COPA	-0.0329
P53618	COPB1	-0.1469
P35606	COPB2	0.0465
O14579	COPE	-0.0386
Q9Y678	COPG1	0.0586
Q9UBF2	COPG2	0.2289
P61201	COPS2	0.0086
Q9UNS2	COPS3	0.2081
Q9BT78	COPS4	0.105
Q92905	COPS5	0.0755
Q7L5N1	COPS6	0.1285
Q9UBW8	COPS7A	-0.1737
Q9H9Q2	COPS7B	0.1428
Q99627	COPS8	0.1415
P61923	COPZ1	0.4215
Q9NZJ6	COQ3	0.1227
O75208	COQ9	-0.1371
Q9BR76	CORO1B	-0.1323
Q9ULV4	CORO1C	0.3863
Q92828	CORO2A	0.211
P57737-3	CORO7;hCG_1787779	0.1517
Q14019	COTL1	0.3151
Q14061	COX17	-0.0157
Q49B96	COX19	-1.037
Q5RI15	COX20	-0.4442
P13073	COX4I1	-0.1319
P20674	COX5A	0.1052
P10606	COX5B	0.0083
P12074	COX6A1;COX6A1P2	0.1756
P14854	COX6B1	0.0268
P09669	COX6C	-0.1669
P14406	COX7A2	0.5153
O14548	COX7A2L	0.6456
P24311	COX7B	-0.515
P15954	COX7C	0.3963
O75976	CPD	-0.0945
Q17RY0	CPEB4	-0.309
P14384	CPM	-0.879
Q99829	CPNE1	0.0075
O75131	CPNE3	-0.2988
Q86YQ8	CPNE8	0.1516
P36551	CPOX	0.1174
Q9BRF8	CPPED1	0.4428
P31327	CPS1	0.2705
Q10570	CPSF1	0.053
Q9P2I0	CPSF2	0.066
Q9UKF6	CPSF3	-0.1999
Q5TA45	CPSF3L	0.1177
O95639	CPSF4	0.1716
Q16630	CPSF6	0.1762
Q8N684	CPSF7	-0.0093
P50416	CPT1A	0.2793
P23786	CPT2	-0.6329
P29373	CRABP2	1.5108
P78560	CRADD	-0.0672
P43155	CRAT	0.3578
H7C0S8	CRCP	0.5238
P16220	CREB1	0.0976
Q92793	CREBBP	-0.2026
O75629	CREG1	0.4453
Q96HD1	CRELD1	-2.0397
Q6UXH1	CRELD2	-1.5904
P50238	CRIP1	0.3966
P52943	CRIP2	0.0266
Q9P021	CRIPT	-0.3356
P46108	CRK	-0.1745
P46108	CRK	-0.6911
P46109	CRKL	-0.0838
Q9BZJ0	CRNKL1	0.1092
Q5TZA2	CROCC	-0.2837
O75718	CRTAP	-0.5388
Q6UUV7	CRTC3	-0.3446
P02511	CRYAB	0.602
Q08257	CRYZ	0.1193
O95825	CRYZL1	0.2491
O75390	CS	0.1843
O75390	CS	-0.4559
O75534	CSDE1	-0.1072
P55060	CSE1L	0.0994
P41240	CSK	-0.2283
P48729	CSNK1A1	0.051
P49674	CSNK1E	-0.1205
E7EVD0	CSNK1G3;CSNK1G2	-0.4183
P68400	CSNK2A1;CSNK2A3	0.0771
P19784	CSNK2A2	0.097
Q5SRQ6	CSNK2B;CSNK2B-LY6G5B-1181	0.011
P21291	CSRP1	-0.1468
Q16527	CSRP2	-0.0261
P04080	CSTB	0.1836
Q05048	CSTF1	-0.0654
P33240	CSTF2	-0.2851
Q9H0L4	CSTF2T	-0.1176
Q12996	CSTF3	-0.0652
O15320	CTAGE5	-0.1262
Q13363	CTBP1	0.5678
P56545	CTBP2	0.1218
P49711	CTCF	-0.3912
Q9Y5B0	CTDP1	-0.1423
Q05D32	CTDSPL2	-0.6656
P32929	CTH	0.1547
P35221	CTNNA1	-0.0832
P26232	CTNNA2	-0.3415
P35222	CTNNB1	-0.6474
Q8WYA6	CTNNBL1	0.1698
O60716	CTNND1	-0.2207
P17812	CTPS1	0.0302
Q9NRF8	CTPS2	-0.1708
Q6PD62	CTR9	-0.1918
P10619	CTSA	-1.4813
P07858	CTSB	-2.801
P53634	CTSC	-1.6171
P07339	CTSD	-0.4177
P07711	CTSL	-1.1116
Q9UBR2	CTSZ	-0.4918
Q14247	CTTN	-0.0612
Q9P2B4	CTTNBP2NL	-0.3057
Q7Z7A3	CTU1	0.0261
Q2VPK5	CTU2	0.3324
Q13616	CUL1	-0.178
Q13617	CUL2	0.0741
Q13618	CUL3	0.0841
Q13619	CUL4A	-0.0636
K4DI93	CUL4B	-0.1705
Q93034	CUL5	-0.2571
O60888-3	CUTA	1.1193
Q9NTM9	CUTC	-0.1891
P39880-3	CUX1	-0.6214
Q9P013	CWC15	0.5454
Q9HCG8	CWC22	0.2459
Q6UX04	CWC27	0.2488
Q69YN2	CWF19L1	-0.1071
P78310	CXADR	-1.1217
P61073	CXCR4	-0.6633
Q8TB03	CXorf38	0.047
Q9H5V9	CXorf56	-0.2687
P00167	CYB5A	0.1634
J3KNF8	CYB5B	-0.1278
Q9UHQ9	CYB5R1	0.2313
P00387	CYB5R3	0.3239
P08574	CYC1	-0.1192
P99999	CYCS	0.0123
Q7L576	CYFIP1	0.119
F5H583	CYFIP2	0.1577
Q6UW02	CYP20A1	-0.2462
Q16850	CYP51A1	1.1779
A8MQ03	CYSRT1	0.2157
P98082	DAB2	0.9517
P61803	DAD1	-0.03
Q14118	DAG1	-0.6428
Q3LXA3	DAK	-0.5811
P51397	DAP	-0.1528
P51398	DAP3	-0.0291
O43293	DAPK3	-0.1454
P14868	DARS	-0.273
Q6PI48	DARS2	-0.4181
Q9UER7	DAXX	-0.3009
Q96EP5	DAZAP1	-0.0359
P07108	DBI	0.1021
Q16643	DBN1	-0.1218
Q9UJU6	DBNL	-0.2273
Q9UJU6	DBNL	-0.2262
Q9UK59	DBR1	-0.07
P11182	DBT	0.2601
Q5QP82	DCAF10	-0.2762
Q9NV06	DCAF13	-0.0278
Q9NXF7	DCAF16	-0.5175
P61962	DCAF7	-0.0274
G3V3G9	DCAF8	0.1048
P27707	DCK	0.1506
Q9NPI6	DCP1A	-0.2283
Q96C86	DCPS	-0.0065
P32321	DCTD	-0.5335
E7EUR0	DCTN1;DKFZp686E0752	-0.0142
Q13561	DCTN2	0.2144
O75935	DCTN3	0.1705
Q9UJW0	DCTN4	-0.1101
Q9BTE1	DCTN5	-0.1064
O00399	DCTN6	0.1627
Q9H773	DCTPP1	0.2209
Q96GG9	DCUN1D1	-0.6737
Q9BTE7	DCUN1D5	0.0098
Q7Z4W1	DCXR	0.0125
O94760	DDAH1	-0.0397
O95865	DDAH2	-0.3433
Q16531	DDB1	0.1988
Q92466	DDB2	-0.0843
Q5TDH0	DDI2	-0.31
P39656	DDOST	-0.4357
Q96HY6	DDRGK1	0.7754
P30046	DDT;DDTL	-0.1021
Q92499	DDX1	0.0601
Q13206	DDX10	-0.0704
Q96FC9-4	DDX11;DDX12P;DDX11L8	0.1078
Q59F66	DDX17	0.3241
Q92841	DDX17	-0.0851
Q9NVP1	DDX18	0.0853
Q9NUU7	DDX19A	0.1226
Q9UHI6	DDX20	0.0758
Q9NR30	DDX21	-0.1193
Q9BUQ8	DDX23	-0.0331
Q9GZR7	DDX24	0.1377
Q96GQ7	DDX27	0.013
Q9NUL7	DDX28	-0.1706
Q9H8H2	DDX31	-0.0829
O00148	DDX39A;DDX39	0.0414
Q13838	DDX39B;hCG_2005638	-0.205
O00571	DDX3X;DDX3Y	0.0885
Q9UJV9	DDX41	0.1407
Q86XP3	DDX42	0.1498
Q7L014	DDX46	0.1751
Q9H0S4	DDX47	0.1626
Q9Y6V7	DDX49	0.1274
P17844	DDX5	-0.0826
Q9BQ39	DDX50	-0.5479
Q8N8A6	DDX51	0.0177
Q9Y2R4	DDX52	0.0665
Q8TDD1	DDX54	0.0748
Q8NHQ9	DDX55	0.2265
Q9NY93	DDX56	0.3967
O95786	DDX58	-0.4256
Q5T1V6	DDX59	-1.0691
P26196	DDX6	0.0247
Q8IY21	DDX60	-1.4643
Q16698	DECR1	0.2272
Q9NUI1	DECR2	-0.1018
O15121	DEGS1	0.1133
P35659	DEK	-0.0324
Q5VZ89	DENND4C	-0.0012
Q6ZUT9	DENND5B	0.0053
O43583	DENR	-0.1278
Q9Y315	DERA	0.0697
Q6ICB0	DESI1	0.049
O00273	DFFA	-0.0391
O00273	DFFA	-0.3931
O60443	DFNA5	-0.1487
Q8WYQ5	DGCR8	-0.0367
P23743	DGKA	0.3187
Q15392	DHCR24	0.6518
Q9UBM7	DHCR7	-0.6195
P00374	DHFR	-0.1828
Q02127	DHODH	-0.1747
P49366	DHPS	0.2695
Q96LJ7	DHRS1	0.001
Q9BTZ2	DHRS4	-0.4174
Q9Y394	DHRS7	0.7639
Q6IAN0	DHRS7B	1.3763
O43143	DHX15	-0.0092
O60231	DHX16	0.1799
Q7Z478	DHX29	0.183
Q7L2E3-2	DHX30	0.0218
Q9H6R0	DHX33	0.4144
Q9H2U1	DHX36	-0.0471
Q8IY37	DHX37	0.1635
Q92620	DHX38	-0.0736
Q8IX18	DHX40	-0.2424
Q6P158	DHX57	0.0042
Q14562	DHX8	0.3733
Q08211	DHX9	0.1322
Q9NR28	DIABLO	-0.3079
O60610	DIAPH1	0.1525
O60879	DIAPH2	-0.3546
Q9NSV4	DIAPH3	0.0923
Q9UPY3	DICER1	-0.2116
Q9BTC0	DIDO1	-0.0133
Q68CQ4	DIEXF	0.0875
Q9UNQ2	DIMT1	0.18
Q9P265	DIP2B	-0.8754
Q9Y2L1	DIS3	0.1197
Q8IYB7	DIS3L2	-0.0083
O60832	DKC1	0.0741
P10515	DLAT	0.2183
P09622	DLD	0.4054
Q12959	DLG1	0.1281
Q92796	DLG3	-0.0401
Q9Y2H0	DLGAP4	-0.5863
Q15398	DLGAP5	-0.0675
P36957	DLST	0.2098
Q9NPF5	DMAP1	0.2761
P11532	DMD	-0.0219
Q9NVR5	DNAAF2	0.0714
P31689	DNAJA1	0.1653
O60884	DNAJA2	0.0798
Q96EY1	DNAJA3	-0.5819
P25685	DNAJB1	0.2618
Q9UBS4	DNAJB11	-1.0909
Q9NXW2	DNAJB12	-1.0809
Q9UDY4	DNAJB4	0.4698
O75190	DNAJB6	1.3241
Q96KC8	DNAJC1	-2.1751
Q8IXB1	DNAJC10	-2.1335
Q9NVH1	DNAJC11	0.0867
Q9UKB3	DNAJC12	-0.1772
O75165	DNAJC13	0.316
Q9Y5T4	DNAJC15	0.0743
Q9NVM6	DNAJC17	-0.3465
Q96DA6	DNAJC19	-0.245
Q99543	DNAJC2	0.0379
Q5F1R6	DNAJC21	0.2924
Q13217	DNAJC3	-2.6432
Q9H3Z4	DNAJC5	0.1286
Q99615	DNAJC7	0.1908
O75937	DNAJC8	0.1824
Q8WXX5	DNAJC9	0.1613
O00115	DNASE2	-0.2507
Q05193	DNM1	-0.1827
O00429	DNM1L	0.0638
O00429-2	DNM1L	0.2014
P50570	DNM2	0.2651
P50570-2	DNM2	0.0982
Q9UQ16	DNM3	-0.6354
Q6XZF7	DNMBP	0.2727
P26358	DNMT1	-0.24
E7EWP4	DNPEP	0.2797
O43598	DNPH1	-0.1579
Q9H147	DNTTIP1	0.1314
Q5QJE6	DNTTIP2	-0.1092
Q14185	DOCK1	-0.3877
Q9H7D0	DOCK5	0.1933
Q96N67	DOCK7	-0.4978
Q9BZ29	DOCK9	-0.0856
Q9BU89	DOHH	0.7356
Q9BVM2	DPCD	-0.1401
Q92785	DPF2	0.4169
Q9BZG8	DPH1	0.4517
Q9BQC3	DPH2	-0.0274
Q9H2P9	DPH5	-0.1869
Q7L8W6	DPH6	-0.2406
O60762	DPM1	-0.023
Q9NY33	DPP3	0.1831
Q9UHL4	DPP7	-0.7534
Q86TI2	DPP9	0.0945
Q9C005	DPY30;LOC84661	0.5807
Q16555	DPYSL2	0.0119
Q01658	DR1	0.3416
Q14919	DRAP1	-0.1582
Q9Y295	DRG1	0.2131
P55039	DRG2	-0.1074
Q9NRR4	DROSHA	-0.0201
Q9BVC3	DSCC1	0.0231
O14972	DSCR3	0.83
Q14126	DSG2	-0.3871
Q9H410	DSN1	-0.1459
P15924	DSP	-0.4054
E9PEB9	DST	-0.0497
P60981	DSTN	0.0464
Q8TEA8	DTD1	0.1899
Q9NZJ0	DTL	-0.1323
P23919	DTYMK	-0.2717
Q6P1R4	DUS1L	-0.6997
Q9NX74	DUS2	0.0348
Q96G46	DUS3L	0.1975
Q9UNI6	DUSP12	-0.001
Q9BVJ7	DUSP23	-0.967
P51452	DUSP3	0.3627
P33316-2	DUT	0.07
P33316	DUT	-0.1867
O14641	DVL2	-0.1425
Q14204	DYNC1H1	0.2985
Q13409-3	DYNC1I2	0.0669
Q9Y6G9	DYNC1LI1	0.1262
O43237	DYNC1LI2	0.0454
Q8NCM8	DYNC2H1	0.1552
P63167	DYNLL1	0.0523
Q9NP97	DYNLRB1	0.2483
P63172	DYNLT1	0.3429
P51808	DYNLT3	0.455
Q13627	DYRK1A	0.2753
Q5JPH6	EARS2	-0.2837
Q99848	EBNA1BP2	0.1301
Q15125	EBP	-0.2916
O95905	ECD	0.3427
P42892	ECE1	-1.6217
Q13011	ECH1	0.1436
Q9NTX5	ECHDC1	-0.2014
Q96DC8	ECHDC3	-0.4335
P30084	ECHS1	0.1305
P42126	ECI1;DCI	0.3114
O75521	ECI2	0.3573
Q5VYK3	ECM29;KIAA0368	0.009
Q9BQ95	ECSIT;ZNF428	0.3316
Q9H8V3	ECT2	-0.1773
Q96F86	EDC3	-0.2127
Q6P2E9	EDC4	0.1887
O60869	EDF1	0.1747
O43854	EDIL3	-1.5653
Q3B7T1	EDRF1	0.5308
Q15075	EEA1	0.2185
O75530	EED	0.3688
P68104	EEF1A1;EEF1A1P5	-0.0305
Q05639	EEF1A2	0.0163
P24534	EEF1B2	0.1209
P29692	EEF1D	0.2207
Q4VBZ6	EEF1D	-0.0018
O43324	EEF1E1;EEF1E1-BLOC1S5	0.1202
P26641	EEF1G	0.073
P13639	EEF2	0.1332
O00418	EEF2K	-0.2798
P57772	EEFSEC	0.1011
Q96C19	EFHD2	-0.032
Q14156	EFR3A	0.4278
Q7Z2Z2	EFTUD1	-0.0572
Q15029	EFTUD2	0.1769
P00533	EGFR	-0.9964
Q9GZT9	EGLN1	-0.4985
Q8NDI1	EHBP1	0.1992
Q8N3D4	EHBP1L1	-0.1136
Q9H4M9	EHD1	0.3463
Q9NZN4	EHD2	0.6161
Q9H223	EHD4	0.4755
Q9H9B1	EHMT1	0.0466
Q96KQ7	EHMT2	-0.0332
P41567	EIF1;EIF1B	0.2037
Q8N9N8	EIF1AD	-0.0855
P47813	EIF1AX;EIF1AY	0.3931
Q9BY44	EIF2A	0.1621
P19525	EIF2AK2	0.2735
Q9P2K8	EIF2AK4	-0.0405
Q14232	EIF2B1	0.27
P49770	EIF2B2	0.3859
Q9NR50	EIF2B3	-0.0314
Q9UI10	EIF2B4	0.2081
Q9UI10	EIF2B4	0.0642
Q13144	EIF2B5	0.4606
P41214	EIF2D	-0.1049
P05198	EIF2S1	0.1035
P20042	EIF2S2	-0.1272
P41091	EIF2S3;EIF2S3L	0.0142
Q14152	EIF3A	0.007
P55884	EIF3B	0.0354
Q99613	EIF3C;EIF3CL	-0.0381
O15371	EIF3D	0.0093
P60228	EIF3E	0.185
O00303	EIF3F	0.3955
O75821	EIF3G	0.0889
O15372	EIF3H;EIF3S3	0.0752
Q13347	EIF3I	0.062
O75822	EIF3J	0.0457
Q9UBQ5	EIF3K	-0.0078
Q9Y262	EIF3L	-0.0498
Q7L2H7	EIF3M	0.5183
P60842	EIF4A1	0.051
Q14240	EIF4A2	0.076
P38919	EIF4A3	0.0849
P23588	EIF4B	-0.0036
P06730	EIF4E	0.0243
O60573	EIF4E2	0.4057
Q13541	EIF4EBP1	-0.0316
Q13542	EIF4EBP2	-0.9106
Q9NRA8	EIF4ENIF1	0.1357
Q04637	EIF4G1	0.0799
P78344	EIF4G2	0.1296
O43432	EIF4G3	-0.1847
Q15056	EIF4H	-0.1206
P55010	EIF5	0.1
P63241	EIF5A;EIF5AL1;EIF5A2	-0.0024
O60841	EIF5B	0.0682
P56537	EIF6	0.1607
Q9BQ52	ELAC2	0.0229
Q15717	ELAVL1	-0.1788
Q15723	ELF2	-0.5499
O00472	ELL2	0.4046
Q96JJ3	ELMO2	0.0138
Q6PJG2	ELMSAN1	0.1838
P60002	ELOF1	0.1636
Q9BW60	ELOVL1	0.5541
Q9NYP7	ELOVL5	-0.3461
Q6IA86	ELP2	-0.0833
Q9H9T3	ELP3	-0.1448
Q96EB1	ELP4	0.0167
Q8TE02	ELP5	0.352
C9JAS1	ELP6	0.3713
Q8N766	EMC1	-0.0796
Q15006	EMC2	0.1675
Q9P0I2	EMC3	0.014
Q5J8M3	EMC4	-0.2621
Q9NPA0	EMC7	-0.6171
O43402	EMC8	-0.4075
P50402	EMD	0.0335
Q92979	EMG1	-0.0697
O95834	EML2	-0.0653
Q32P44	EML3	-0.2208
Q9HC35	EML4	-0.2399
Q8N8S7-2	ENAH	-0.2486
Q14249	ENDOG	-0.0201
P17813	ENG	-1.9352
P06733	ENO1	0.0123
P09104	ENO2	0.0746
P13929	ENO3	-0.0759
Q9UHY7	ENOPH1	0.4057
Q7L5Y1	ENOSF1	0.0088
O43768	ENSA	-0.2784
Q96N21	ENTHD2	-0.5102
Q9NPA8	ENY2	0.132
Q5NDL2	EOGT	-1.6718
Q09472	EP300	-0.1671
Q96L91	EP400	0.0104
P11171	EPB41	-0.0587
Q9H4G0-2	EPB41L1	0.1991
Q9H4G0-2	EPB41L1	0.5136
O43491	EPB41L2	-0.1426
P29317	EPHA2	0.5944
P07099	EPHX1	-0.0197
Q7L775	EPM2AIP1	1.2746
Q9Y6I3	EPN1	0.3466
P58107	EPPK1	0.0585
P07814	EPRS	0.2231
P42566	EPS15	0.0158
Q9UBC2-2	EPS15L1;SPATA22	0.4102
Q12929	EPS8	0.1831
Q9H6S3	EPS8L2	0.3793
C9JAG1	EPT1	-0.0874
O75616	ERAL1	-0.071
Q9NZ08	ERAP1	-1.5069
Q96RT1	ERBB2IP	0.3414
Q8IUD2	ERC1	0.6562
P07992	ERCC1	-0.0866
P18074	ERCC2	-0.0223
P19447	ERCC3	0.6523
Q92889	ERCC4	0.1853
P28715	ERCC5	-0.0498
E7EV46	ERCC6-PGBD3;ERCC6	-0.1028
Q2NKX8	ERCC6L	-0.0962
Q969X5	ERGIC1	-1.5445
Q96RQ1	ERGIC2;RLN3	-2.5756
Q9Y282	ERGIC3	-1.3705
P84090	ERH	0.0737
Q8IV48	ERI1	-0.1162
O43414	ERI3;PRNPIP	-0.1797
Q96DZ1	ERLEC1	-1.709
O75477	ERLIN1	-1.5815
O94905	ERLIN2	-1.4384
Q7Z2K6	ERMP1	-1.853
Q96HE7	ERO1L	-0.665
P30040	ERP29	-0.4289
Q9BS26	ERP44	-1.0371
Q56NI9	ESCO2	-0.2115
P10768	ESD	0.1287
Q9H501	ESF1	0.3046
Q9BSJ8	ESYT1	-0.035
H7BXI1	ESYT2	-0.2041
P62495	ETF1	0.1784
P13804	ETFA	-0.0163
P38117	ETFB	-0.1078
Q16134	ETFDH	0.0869
O95571	ETHE1	-0.0202
Q92817	EVPL	0.0512
Q01844	EWSR1	0.0967
Q9NVH0	EXD2	0.5076
Q9NV70-2	EXOC1	-0.1778
Q96KP1	EXOC2	-0.3675
O60645	EXOC3	0.067
Q96A65	EXOC4	0.0745
O00471	EXOC5	0.1867
Q8TAG9	EXOC6	0.1247
Q9Y2D4	EXOC6B	-0.3688
Q9UPT5	EXOC7	-0.04
Q8IYI6	EXOC8	-0.5457
Q9Y3B2	EXOSC1	0.0947
Q01780	EXOSC10	-0.116
Q13868	EXOSC2	0.0267
Q9NQT5	EXOSC3	-0.0668
Q9NPD3	EXOSC4	-0.0494
Q9NQT4	EXOSC5	0.0436
Q5RKV6	EXOSC6	-0.1055
Q15024	EXOSC7	0.0989
Q96B26	EXOSC8	0.1448
Q06265	EXOSC9	-0.1517
Q93063	EXT2	-1.541
Q9UBQ6	EXTL2	-0.0071
Q99504	EYA3	0.5724
P15311	EZR	0.1245
Q9Y624	F11R	-1.6488
P23610	F8A1	0.3297
Q01469	FABP5	-0.0316
Q13158	FADD	0.033
O60427	FADS1	-0.1847
O95864	FADS2	-1.2403
Q9UNN5	FAF1	0.0675
Q96CS3	FAF2	0.105
P16930	FAH	-0.17
Q6P587	FAHD1	0.3634
Q96GK7	FAHD2A;FAHD2B	-0.5539
Q9NVQ4	FAIM	0.2606
Q5T8I3	FAM102B	-0.0801
Q9BTL3	FAM103A1	-0.4806
Q9H098	FAM107B	-0.3825
Q6SJ93	FAM111B	-0.4255
Q8IWE2	FAM114A1	0.0144
Q9NRY5	FAM114A2	-0.5306
Q9Y4C2	FAM115A	0.5423
Q9NZB2	FAM120A	-0.0989
Q96EK7	FAM120B	-0.1731
Q9BYI3	FAM126A	-0.1723
A6ZKI3	FAM127A;FAM127C	0.4145
Q96TA1	FAM129B	-0.36
Q96C01	FAM136A	-0.1249
Q05DH4	FAM160A1	0.1433
Q5W0V3	FAM160B1	0.1333
Q96A26	FAM162A	-0.2292
Q8WUF8	FAM172A	-0.0858
Q15018	FAM175B	-0.1737
Q9GZU8	FAM192A	-0.2976
Q9NSI2	FAM207A	0.3008
Q9UK61	FAM208A	0.1124
Q96ND0	FAM210A	0.2262
Q9BRX8	FAM213A	1.3366
Q641Q2	FAM21A;FAM21B	-0.0302
Q92520	FAM3C	-0.0785
Q8TCE6	FAM45A;FAM45B	0.2967
Q9NUQ9	FAM49B	-0.0783
Q14320	FAM50A	0.0467
Q9Y247	FAM50B	-0.1049
Q9NP50	FAM60A	-0.1177
Q6ZS17	FAM65A	-0.065
Q9H4H8	FAM83D	-0.1776
Q658Y4	FAM91A1	-0.5321
Q9H5X1	FAM96A	0.7658
Q9Y3D0	FAM96B	0.1849
Q8NCA5	FAM98A	0.001
Q52LJ0-2	FAM98B	0.0773
Q9BXW9	FANCD2	0.0035
Q9NVI1	FANCI	0.1539
Q8WVX9	FAR1	-0.568
Q9Y4F1	FARP1	-0.2468
O95363	FARS2	-0.4925
Q9Y285	FARSA	-0.2234
Q9NSD9	FARSB	-0.3085
P25445	FAS	-0.1607
P49327	FASN	-0.274
Q9NYY8	FASTKD2	-0.0748
Q14CZ7	FASTKD3	-0.3302
Q7L8L6	FASTKD5	-0.3539
Q14517	FAT1	-1.4309
P62861	FAU	-0.2175
P22087	FBL	-0.0431
P23142-4	FBLN1	-1.0619
P35555	FBN1	-2.2564
Q96ME1	FBXL18	0.2365
Q8NEZ5	FBXO22	-0.4143
Q9NVF7	FBXO28	0.0955
Q9UK99	FBXO3	0.088
Q8TB52	FBXO30	-0.137
Q6PIJ6	FBXO38	0.1721
Q9UKT5	FBXO4	-0.2423
Q5XUX1	FBXW9	0.6819
Q9Y324	FCF1	-0.0749
Q0JRZ9	FCHO2	-0.924
P37268	FDFT1	-0.1539
P14324	FDPS	0.0116
P22570	FDXR	0.2024
P22830	FECH	-0.0702
P39748	FEN1	0.1264
Q9BQL6	FERMT1	0.2987
Q96AC1	FERMT2	0.4238
Q9UHY8	FEZ2;DKFZp779C2259	-0.3172
P09038	FGF2	-1.1338
O95684	FGFR1OP	-0.1553
P07954-2	FH	0.2104
Q13642-1	FHL1	-1.1823
Q14192	FHL2	-0.1365
Q13643	FHL3	-0.33
Q9Y613	FHOD1	-0.6271
Q6PIW4	FIGNL1	-0.4519
Q6UN15	FIP1L1	-0.3018
Q9Y3D6	FIS1	0.5658
Q96AY3	FKBP10	-1.721
Q9NYL4	FKBP11	-0.99
Q9NWM8	FKBP14	-0.7413
Q5T1M5	FKBP15	0.155
P62942	FKBP1A;FKBP12-Exip2	0.0179
P26885	FKBP2	-0.7493
Q00688	FKBP3	-0.0479
Q02790	FKBP4	0.0535
Q13451	FKBP5	0.1163
Q9Y680	FKBP7	-1.1395
Q14318	FKBP8	-0.2054
O95302	FKBP9	-0.5501
Q8NFF5	FLAD1	0.0969
Q13045	FLII	-0.149
P21333	FLNA	-0.0446
O75369-8	FLNB	0.2397
Q14315	FLNC	0.066
O75955	FLOT1	0.0479
Q14254	FLOT2	0.0699
Q96CP2	FLYWCH2	-0.1601
O95466	FMNL1	0.0913
Q96PY5	FMNL2	-0.0928
Q06787-5	FMR1	0.3062
P02751	FN1	-0.8525
Q9H479	FN3K	0.7504
Q9HA64	FN3KRP	-0.0495
Q96RU3	FNBP1	0.5456
Q5T0N5	FNBP1L	-0.019
Q8N3X1	FNBP4	-0.1334
Q9Y2H6	FNDC3A	-0.0112
Q53EP0	FNDC3B	-1.1527
P49354	FNTA	0.0687
Q5VW36	FOCAD	-0.0092
P15328	FOLR1	-0.0369
P15408	FOSL2	-0.2977
Q9UPW0	FOXJ3	-1.2599
P85037	FOXK1	-0.1755
Q01167	FOXK2	0.047
Q9H334	FOXP1	-0.2515
Q96CU9	FOXRED1	-0.019
Q05932	FPGS	0.2279
Q86XX4	FRAS1	-2.0968
Q14331	FRG1	-0.11
Q9BZ67	FRMD8;FRMD8P1	-1.4528
O94915	FRYL	-0.3878
Q16658	FSCN1	-0.2882
Q12841	FSTL1	-1.8516
Q6MZW2	FSTL4	-4.3584
P02794	FTH1	0.1509
P02792	FTL	0.4688
Q9C0B1	FTO	-0.0075
Q9UI43	FTSJ2	-0.7185
Q8IY81	FTSJ3	-0.1002
Q96AE4-2	FUBP1	-0.2163
Q96AE4-2	FUBP1	-0.254
Q96I24	FUBP3	-0.3068
Q9BTY2	FUCA2	-0.2222
Q9BWH2	FUNDC2	0.5275
P35637	FUS	-0.1878
Q16595	FXN	0.1854
P51114	FXR1	-0.1463
P51116	FXR2	0.2757
Q9BQS8	FYCO1	0.282
Q96QD9	FYTTD1	0.5757
Q13283	G3BP1	-0.5078
Q9UN86	G3BP2	0.2142
Q9UN86	G3BP2	0.4034
P11413	G6PD	-0.2159
P10253	GAA	-1.4321
Q9H0R8	GABARAPL1	-0.3791
P60520	GABARAPL2	0.1103
Q06546	GABPA	-0.0466
Q8TAE8	GADD45GIP1	0.5279
O14976	GAK	0.1887
Q14376	GALE	0.2305
P51570	GALK1	0.0615
Q01415	GALK2	0.3508
Q96C23	GALM	-0.1115
Q10472	GALNT1	-2.5295
Q10471	GALNT2	-0.4239
Q86SF2	GALNT7	0.3848
Q14353	GAMT	-0.0708
Q14697-2	GANAB	-0.8331
Q14697	GANAB	-0.4993
P04406	GAPDH	0.0576
Q14C86	GAPVD1	0.0554
Q9NY12	GAR1	-0.0049
P41250	GARS	0.5796
P22102	GART	0.1645
Q86YP4	GATAD2A	-0.1062
Q8WXI9	GATAD2B	0.001
H0YIV9	GATC	0.4048
P04062	GBA	-1.041
O75323	GBAS	0.1469
Q04446	GBE1	0.2446
Q92538	GBF1	0.0669
P32455	GBP1	0.2532
P32456	GBP2	-0.2653
O75600	GCAT	0.5827
Q8IWJ2	GCC2	-0.3951
Q92947	GCDH	0.329
P48506	GCLC	-0.1526
P48507	GCLM	0.2942
Q92616	GCN1L1	-0.099
P23434	GCSH	0.2729
Q9Y2T3	GDA	0.6963
Q8TB36	GDAP1	1.2088
P31150	GDI1	0.4127
P50395	GDI2	0.1542
O14893	GEMIN2	0.0655
P57678	GEMIN4	-0.016
Q8TEQ6	GEMIN5	0.0516
Q8WXD5	GEMIN6	-0.3564
Q7L5D6	GET4	0.5577
Q96RP9	GFM1	-0.0655
Q969S9	GFM2	-0.166
Q06210-2	GFPT1	0.2573
Q9UJY5	GGA1	0.1048
Q9UJY4	GGA2	0.2587
O75223	GGCT	0.1693
P38435	GGCX	-2.427
Q92820	GGH	-1.0173
O95749	GGPS1	-1.2495
Q9H3K2	GHITM	0.1181
Q9NWU2	GID8	0.7814
Q6Y7W6	GIGYF2	0.0661
Q9Y248	GINS2	0.1844
Q9BRX5	GINS3	-0.0115
Q9BRT9	GINS4	0.0351
O14908	GIPC1	0.5443
Q8TF64	GIPC3	0.0899
Q9Y2X7	GIT1	-0.048
Q14161	GIT2	-0.0484
P06280	GLA	-1.327
P16278	GLB1	-0.8967
Q53GS7	GLE1	-0.0909
Q92896	GLG1	-0.0805
P48060	GLIPR1;SEMA6A	-0.3243
Q9H4G4	GLIPR2	0.1474
Q92990	GLMN	0.3741
Q04760	GLO1	-0.0348
Q9HC38-2	GLOD4	0.0627
P35754	GLRX	-0.3561
Q9NS18	GLRX2	-0.6622
O76003	GLRX3	0.077
Q86SX6	GLRX5	0.2585
O94925-3	GLS	-0.1666
Q9NZD2	GLTP	0.7009
Q9NZM5	GLTSCR2	-0.0654
P00367	GLUD1;GLUD2	-0.4262
P15104	GLUL	-0.4444
Q49A26	GLYR1	0.0994
O60547	GMDS	0.0591
Q9Y692	GMEB1	0.3201
P60983	GMFB	0.4162
Q96IJ6	GMPPA	-0.0069
Q9Y5P6	GMPPB	0.1
Q9P2T1	GMPR2	-0.3778
P49915	GMPS	0.0552
P29992	GNA11	0.6035
F8W818	GNA13	-0.6488
P63096	GNAI1	-0.3148
P04899	GNAI2	0.0859
P08754	GNAI3	0.2307
P63092-3	GNAS	-0.0222
P62873	GNB1	0.1787
P62879	GNB2	0.1938
P63244	GNB2L1	0.1495
Q9HAV0	GNB4	0.0335
Q9Y223	GNE	0.1088
P50151	GNG10	-0.0237
P61952	GNG11	-0.6183
Q9UBI6	GNG12	0.0835
P63218	GNG5	0.2621
P36915	GNL1	0.3426
Q13823	GNL2	0.184
Q9BVP2	GNL3	0.0386
Q9NVN8	GNL3L	0.1417
O15228	GNPAT	0.7745
P46926	GNPDA1	0.4682
Q8TDQ7	GNPDA2	0.1855
Q96EK6	GNPNAT1	0.83
P15586	GNS	-0.5501
Q92805	GOLGA1	-0.9692
Q08379	GOLGA2	-0.0262
Q08378	GOLGA3	0.5455
Q13439	GOLGA4	0.6376
Q7Z5G4	GOLGA7	0.5404
Q14789	GOLGB1	0.0861
O00461	GOLIM4	-0.694
Q8NBJ4	GOLM1	-0.493
Q9H4A6	GOLPH3	0.4075
Q9HD26-2	GOPC	0.1011
Q9BQQ3	GORASP1	-0.1063
Q9H8Y8	GORASP2	0.0209
O95249	GOSR1	0.5284
O14653	GOSR2	-0.2069
P17174	GOT1	0.2463
P00505	GOT2	0.1897
Q8IXQ4	GPALPP1	-0.1787
Q5T3I0	GPATCH4	0.0746
Q9UKJ3	GPATCH8	-0.1383
P35052	GPC1	-1.1998
Q8N335	GPD1L	0.0489
P43304	GPD2	0.2941
Q9NQX3	GPHN	0.216
P06744	GPI	0.0068
Q92917	GPKOW	0.0364
Q9HCN4	GPN1	0.2802
Q5VW38	GPR107	-0.4373
Q86V85	GPR180	-0.9051
Q9Y653	GPR56	-0.28
Q8NFJ5	GPRC5A	-1.1828
Q13098-5	GPS1	0.1149
Q8TD30	GPT2	0.8484
P07203	GPX1	1.4491
P36969	GPX4	0.5499
Q8TED1	GPX8	-1.3969
Q13322	GRB10	-0.1621
P62993	GRB2	0.4585
Q9UBQ7	GRHPR	0.243
Q4V328	GRIPAP1	0.2429
Q9HAV7	GRPEL1	-0.0623
Q8TAA5	GRPEL2	-0.154
Q12849	GRSF1	0.0676
Q9BQ67	GRWD1	0.1875
P49840	GSK3A	0.1864
P49841	GSK3B	0.0677
P06396-2	GSN	-0.0159
P15170-2	GSPT1;GSPT2	0.1678
P00390-2	GSR	0.1101
P48637	GSS	-0.0845
Q8NEC7	GSTCD	-0.1209
Q9Y2Q3	GSTK1	0.3127
P09488	GSTM1	0.092
P21266	GSTM3	0.0042
P09488	GSTM4	0.5542
P78417	GSTO1	-0.0733
P09211	GSTP1	0.2814
P0CG30	GSTT2B;Em:AP000351.3;GSTT2	-0.0155
G3V267	GSTZ1	0.0837
P52655	GTF2A1;HIST1H4F	-0.3503
Q00403	GTF2B	0.2083
P29083	GTF2E1	0.2595
P29084	GTF2E2	-0.247
P35269	GTF2F1	0.044
P13984	GTF2F2	-0.1032
P32780	GTF2H1	0.1807
Q6P1K8	GTF2H2	0.0175
Q13889	GTF2H3	-0.3286
P78347	GTF2I	-0.2043
Q92664	GTF3A	-0.3092
Q12789	GTF3C1	-0.0357
Q8WUA4	GTF3C2	-0.0348
Q9Y5Q9	GTF3C3	-0.0132
Q9UKN8	GTF3C4	0.041
Q9Y5Q8	GTF3C5	-0.1336
O00178	GTPBP1	0.0072
A4D1E9	GTPBP10	-0.0337
Q9BZE4	GTPBP4	0.1328
O43824	GTPBP6	0.2616
Q9NYZ3	GTSE1	-0.4944
B1ANH0	GUK1	-0.2845
Q16774	GUK1	-0.5539
Q9UBP9	GULP1	-0.2396
P08236	GUSB	-0.3847
P46976	GYG1	-0.0216
P13807	GYS1	-0.3112
P07305	H1F0	0.5283
Q92522	H1FX	-0.2903
O75367	H2AFY	-0.0206
P0C0S5	H2AFZ;H2AFV	0.1409
P84243	H3F3A;H3F3B;H3F3C	1.4414
Q9UJ83	HACL1;PHYH2	-0.2465
E9PF18	HADH	0.4987
P40939	HADHA	0.2919
P55084	HADHB	0.079
Q16775	HAGH	-0.0345
P12081	HARS	0.2696
P49590	HARS2	-0.0202
O14929	HAT1	-0.0819
Q96CS2	HAUS1	0.4144
Q9NVX0	HAUS2	0.652
Q9H6D7	HAUS4	0.0008
O94927	HAUS5	-0.1695
Q7Z4H7	HAUS6	-0.0145
O00165	HAX1	-0.1901
P69905	HBA2;HBA1	-0.4399
B4DJI5	HBLD2;ISCA1	0.6289
Q9Y450	HBS1L	-0.3993
P53701	HCCS	-0.0355
P51610	HCFC1	-0.1952
P51610	HCFC1	-0.1505
Q13547	HDAC1	0.1062
Q92769	HDAC2	-0.019
O15379	HDAC3	-0.0354
F5H5W4	HDAC4	-1.0733
Q7Z4H3	HDDC2	-0.6277
P51858	HDGF	0.1261
Q7Z4V5	HDGFRP2	0.4298
Q9Y3E1	HDGFRP3	-0.0596
Q08623	HDHD1	-0.1472
Q9H0R4	HDHD2	-1.5412
Q9BSH5	HDHD3	0.5168
Q00341	HDLBP	-0.2504
Q9H583	HEATR1	0.0575
Q86Y56	HEATR2	0.1983
Q7Z4Q2	HEATR3	-0.0703
Q86XA9	HEATR5A	0.5847
Q6AI08	HEATR6	0.2679
Q9NRV9	HEBP1	0.1376
Q9Y5Z4	HEBP2	0.2018
Q9ULT8	HECTD1	-0.2158
Q5T447	HECTD3	0.7973
Q9Y4D8	HECTD4	-0.5501
Q9NRZ9	HELLS	-0.2185
O95714	HERC2	0.3234
Q5GLZ8	HERC4	0.0543
Q9UII4	HERC5	0.2516
P06865	HEXA	-0.4892
P07686	HEXB	-0.7695
O94992	HEXIM1	0.5199
Q9BTY7	HGH1	-0.1727
O14964	HGS	0.182
P31937	HIBADH	-0.0821
Q6NVY1	HIBCH	0.3112
Q9NWT6	HIF1AN	0.2017
Q9Y241	HIGD1A	0.8383
P49773	HINT1	-0.1694
Q9BX68	HINT2	0.2294
Q9NQE9	HINT3	-0.5594
O00291	HIP1	-0.0192
P54198	HIRA	0.0386
Q9BW71	HIRIP3	0.3744
Q02539	HIST1H1A	-0.3714
P16401	HIST1H1B	-0.3039
P16403	HIST1H1C	-0.2103
P16402	HIST1H1D	0.4763
P10412	HIST1H1E	0.2526
P0C0S8	HIST1H2AG;H2AFJ;HIST1H2AJ;HIST1H2AC;HIST1H2AH	1.0041
B4DR52	HIST1H2BH;HIST2H2BF;HIST1H2BM;HIST1H2BN;HIST1H2BD	-0.1848
P33778	HIST1H2BO;HIST1H2BB	0.0209
P68431	HIST1H3A;HIST3H3	0.5528
P62805	HIST1H4A	-0.1462
Q6FI13	HIST2H2AA3;HIST2H2AC	0.2176
Q8IUE6	HIST2H2AB	-0.4224
Q71DI3	HIST2H3A	-0.0513
Q8N257	HIST3H2BB	-1.0248
P19367	HK1	0.067
P52789	HK2	-0.019
P01891	HLA-A	-0.1587
P10316	HLA-A	-0.8417
E9PBB8	HLA-B	-0.2885
E9PBB8	HLA-B	-0.7728
E9PBB8	HLA-B	-0.7537
P30508	HLA-C	-0.1833
Q14527	HLTF	0.4029
Q8TCT9	HM13	0.0705
P08397	HMBS	-0.0136
Q96FZ2	HMCES	0.0822
Q9NP66	HMG20A	-0.1574
P17096	HMGA1	-0.1851
P17096-2	HMGA1	-0.512
P09429	HMGB1;HMGB1P1	-0.164
P26583	HMGB2	-0.2528
O15347	HMGB3	-0.0584
P35914	HMGCL	-0.3038
Q01581	HMGCS1	0.5488
P05114	HMGN1	0.33
P05204	HMGN2	-0.3672
Q15651	HMGN3	-0.0649
O00479	HMGN4	0.074
P82970	HMGN5	0.1906
O75330	HMMR	0.2007
P30519	HMOX2	-0.0904
Q9UK76	HN1	0.2772
Q9H910	HN1L	0.2155
P50135	HNMT	-0.1673
Q13151	HNRNPA0	-0.1569
P09651	HNRNPA1;HNRNPA1L2	-0.1081
P22626	HNRNPA2B1	0.0332
P51991-2	HNRNPA3	-0.3098
P51991	HNRNPA3	-0.1845
Q99729-3	HNRNPAB	0.0034
B4DY08	HNRNPC	-0.1384
B4DY08	HNRNPC	-1.2054
Q14103	HNRNPD	0.0152
O14979-3	HNRNPDL	0.1771
O14979-3	HNRNPDL	-0.0372
P52597	HNRNPF	-0.0126
P31943	HNRNPH1	-0.0848
P55795	HNRNPH2	0.0369
P31942	HNRNPH3	-0.1417
P61978	HNRNPK	0.0308
P61978-3	HNRNPK	0.2282
P14866	HNRNPL	-0.1128
Q8WVV9	HNRNPLL;HNRPLL	0.0201
P52272-2	HNRNPM	0.0615
O43390	HNRNPR	-0.0387
Q00839	HNRNPU	-0.0154
Q9BUJ2	HNRNPUL1	0.1293
Q1KMD3	HNRNPUL2;HNRNPUL2-BSCL2	0.0604
Q9UJC3	HOOK1	-0.0329
Q86VS8	HOOK3	-0.236
Q9NYD6	HOXC10	-0.1859
Q5SSJ5	HP1BP3	-0.0519
P37235	HPCAL1;HPCA	0.1136
Q96IR7	HPDL	0.5156
P00492	HPRT1	0.2121
Q86YV9	HPS6	-0.2045
P01112	HRAS	-0.5443
P52758	HRSP12	-0.2521
Q7LGA3	HS2ST1	-1.6092
O75506	HSBP1	0.9058
Q8IWL3	HSCB	0.0858
Q99714	HSD17B10	0.1773
Q8NBQ5	HSD17B11	0.6547
Q53GQ0	HSD17B12	0.4498
P51659	HSD17B4	0.1198
Q92506	HSD17B8	-0.2618
Q3SXM5	HSDL1	-0.6327
Q6YN16	HSDL2	-0.692
Q00613	HSF1	-0.019
P07900	HSP90AA1	0.216
P08238	HSP90AB1	0.2135
Q58FF8	HSP90AB2P	-0.2146
Q58FF6	HSP90AB4P	0.6616
P14625	HSP90B1	-0.5352
P48723	HSPA13	-1.0154
Q0VDF9	HSPA14	0.2709
P08107	HSPA1A	0.6087
P34932	HSPA4	0.1239
O95757	HSPA4L	0.2209
P11021	HSPA5	-0.2453
P17066	HSPA6;HSPA7	0.1496
P11142	HSPA8	0.243
P38646	HSPA9	0.2238
P04792	HSPB1	0.0391
Q9Y547	HSPB11	0.1568
Q9UJY1	HSPB8	0.5341
Q9NZL4	HSPBP1	0.1008
P10809	HSPD1	0.157
P61604	HSPE1	0.1838
P98160	HSPG2	-1.5641
Q92598	HSPH1	0.3008
Q9BUP3-3	HTATIP2	0.0226
O43719	HTATSF1	0.0399
Q92743	HTRA1	-1.3824
O43464	HTRA2	-0.4444
P42858	HTT	0.0397
O60921	HUS1	-0.0221
Q7Z6Z7	HUWE1	-0.0942
Q9Y4L1	HYOU1	-0.2044
Q9NX55	HYPK	0.1579
Q2TAA2	IAH1	0.2118
P41252	IARS	0.1676
[truncated: 3,130 more rows]
