# Supplementary material for: Proteomics reveals signal peptide features determining the client specificity in human TRAP-dependent ER protein import
Source: Nat Commun. 2018 Sep 14;9:3765. doi: 10.1038/s41467-018-06188-z (PMC6138672; doi:10.1038/s41467-018-06188-z)
Supplement: Supplementary file 5 — Supplementary Data 2 [file 41467_2018_6188_MOESM5_ESM.xlsx]

## Sheet: Sheet 1
Accession	Gene	log2 fold change
Q9NRG9	AAAS	-0.1038
Q86V21	AACS	-0.0829
Q6PD74	AAGAB	0.0444
Q2M2I8	AAK1	0.1036
Q9H7C9	AAMDC	0.0306
Q13685	AAMP	0.1337
Q9Y312	AAR2	0.0653
P49588	AARS	0.0015
Q5JTZ9	AARS2	0.102
Q9BTE6	AARSD1	0.0591
Q9NRN7	AASDHPPT	0.1498
Q9NY61	AATF	0.0785
Q9BZC7	ABCA2	0.3467
P08183	ABCB1	0.563
Q9NRK6	ABCB10	-0.0309
Q9NP58	ABCB6	0.2692
O75027	ABCB7	-0.022
P33527	ABCC1	0.1129
O15438	ABCC3	-0.4363
O15439	ABCC4	0.0576
P33897	ABCD1	-0.0503
P28288	ABCD3	-0.0945
P61221	ABCE1	0.1058
Q8NE71	ABCF1	0.0829
Q9UG63	ABCF2	0.0419
Q9NUQ8	ABCF3	-0.05
Q9NUJ1	ABHD10	-0.2158
Q8NFV4	ABHD11	0.2021
Q8N2K0	ABHD12	0.1713
Q96IU4	ABHD14B	-0.2158
O95870	ABHD16A;BAT5	0.056
Q8WTS1	ABHD5	0.3615
Q9BV23	ABHD6	-0.0665
Q8IZP0	ABI1	-0.2931
Q9NYB9	ABI2	0.0879
P00519	ABL1	-0.0834
P42684	ABL2	-0.1637
O14639	ABLIM1	0.0826
Q12979	ABR	-0.2332
Q9P1F3	ABRACL	-0.348
Q9ULW3	ABT1	0.198
P09110	ACAA1	-0.0665
P42765	ACAA2	-0.0751
Q13085	ACACA	0.0443
Q6JQN1	ACAD10	-0.061
Q9UKU7	ACAD8	0.0237
Q9H845	ACAD9	-0.1077
P11310	ACADM	0.0844
P45954	ACADSB	-0.0691
P49748	ACADVL	0.0167
Q15057	ACAP2	0.0749
P24752	ACAT1	0.0618
Q9BWD1	ACAT2	0.008
Q9H3P7	ACBD3	0.3033
Q9BR61	ACBD6	0.0797
Q9UKV3	ACIN1	0.0791
P53396	ACLY	0.1254
P21399	ACO1;IRP1	-0.0977
Q99798	ACO2	-0.004
Q86TX2	ACOT1;ACOT2	0.143
Q9NPJ3	ACOT13	0.0385
P49753	ACOT2	0.1036
O00154-4	ACOT7	0.2472
O14734	ACOT8	-0.2457
Q9Y305	ACOT9	-0.0899
Q15067-2	ACOX1	-0.1807
O15254	ACOX3	-0.323
P24666	ACP1	0.0033
P11117	ACP2	-0.3202
Q9NPH0	ACP6	-0.2202
Q4G176	ACSF3	-0.3628
P33121	ACSL1	0.337
O95573	ACSL3	0.1236
O60488	ACSL4	-0.2634
Q9NR19	ACSS2	-0.1949
P60709	ACTB	-0.5355
Q562R1	ACTBL2	0.1058
P68032	ACTC1;ACTA1	-0.239
P63261	ACTG1	-0.1765
O96019	ACTL6A	0.0091
P12814	ACTN1	-0.1403
O43707	ACTN4	-0.1097
Q9NZ32	ACTR10	-0.0989
P61163	ACTR1A	-0.1286
P42025	ACTR1B	0.1272
P61160	ACTR2	-0.0169
P61158	ACTR3	-0.033
Q9H9F9	ACTR5	0.0943
Q9GZN1	ACTR6	-0.1703
Q9H981	ACTR8	-0.1039
Q03154	ACY1;ABHD14A;ABHD14A-ACY1	0.0779
P07311	ACYP1;FBN3	0.0442
P14621	ACYP2	0.0002
P00813	ADA	0.0707
O14672	ADAM10	-0.3481
P78536	ADAM17	-0.2641
Q13443	ADAM9	0.1096
P55265	ADAR	0.0241
H0YCK3	ADAR	-0.309
P78563	ADARB1	-0.028
Q7Z6V5	ADAT2	-0.1869
Q8NI60	ADCK3	-0.2193
Q96D53	ADCK4	-0.0241
O60503	ADCY9	-0.0132
P35611	ADD1	-0.171
Q9UEY8-2	ADD3	-0.6029
P11766	ADH5	-0.1357
Q9BV57	ADI1	-0.038
Q15847	ADIRF	0.3183
Q9H2P0	ADNP	0.0722
Q96SZ5	ADO	-0.1078
Q9BRR6	ADPGK	-0.5906
Q9NX46	ADPRHL2	0.131
P25098	ADRBK1	-0.0411
Q16186	ADRM1	-0.1116
P30566	ADSL	-0.163
P30520	ADSS	0.1346
Q6ZN18	AEBP2	0.1059
Q08117	AES	0.0459
Q8N556-2	AFAP1	-0.027
Q9UHB7	AFF4	0.5165
Q9Y4W6	AFG3L2	0.1747
Q9UPQ3	AGAP1	-0.3663
Q99490	AGAP2	-0.2246
Q96P47	AGAP3	0.1572
P52594	AGFG1	0.0789
O95081	AGFG2	-0.1413
Q53H12	AGK	-0.0944
P35573	AGL	-0.0721
Q9BSE5	AGMAT	-0.0012
Q9UL18	AGO1	-0.2151
Q9UKV8	AGO2	-0.3832
Q9H9G7	AGO3	0.4311
Q9NRZ7	AGPAT3	-0.9856
Q9NUQ2	AGPAT5	0.0364
Q86UL3	AGPAT6	0.1283
O00116	AGPS	0.1353
O00468-6	AGRN	-0.3472
Q9UPW5	AGTPBP1	0.1482
Q8WYP5	AHCTF1	0.0006
P23526	AHCY	-0.1114
O43865	AHCYL1	-0.0128
Q96HN2	AHCYL2	-0.2662
Q5TGY3	AHDC1	0.0255
Q09666	AHNAK	-0.132
Q8IVF2-3	AHNAK2	-0.0142
P35869	AHR	-0.1565
O95433	AHSA1	-0.1046
Q96BJ3	AIDA	0.0222
O95831	AIFM1	-0.0216
Q9BRQ8	AIFM2	-0.4389
Q12904	AIMP1	-0.0262
Q13155	AIMP2	-0.0512
O00170	AIP	0.063
P00568	AK1	-0.1576
P54819	AK2	0.0615
Q9UIJ7	AK3	-0.029
P27144	AK4	-0.2187
Q9Y3D8	AK6;TAF9	0.0644
Q92667	AKAP1	0.0625
O43572	AKAP10	-0.1228
Q02952	AKAP12	0.35
Q12802	AKAP13	-0.3034
Q02040	AKAP17A	-0.2769
Q9Y2D5-6	AKAP2	0.2227
O43823	AKAP8	0.0225
Q9ULX6	AKAP8L	0.2073
Q99996	AKAP9	0.0167
P14550	AKR1A1	-0.0124
P15121	AKR1B1	-0.2119
Q04828	AKR1C1	0.2882
P52895	AKR1C2	0.2881
P42330	AKR1C3	0.0942
P51857	AKR1D1	0.2833
O43488	AKR7A2	-0.0537
P31749	AKT1	-0.1442
Q96B36	AKT1S1	-0.0633
P31751	AKT2	-0.1156
P13716	ALAD	-0.0495
Q13740-2	ALCAM	0.141
Q8IZ83	ALDH16A1	0.1123
P54886	ALDH18A1	0.0038
P30837	ALDH1B1	-0.1485
P05091	ALDH2	-0.0303
P30838	ALDH3A1	0.1915
P51648	ALDH3A2	-0.1266
P43353	ALDH3B1	-0.174
P30038	ALDH4A1	-0.2309
P51649	ALDH5A1	0.3596
Q02252	ALDH6A1	-0.107
P49419-2	ALDH7A1	-0.0567
P49189	ALDH9A1	0.1378
P04075	ALDOA	-0.073
P09972	ALDOC	-0.1122
Q9BT22	ALG1	-0.0316
Q2TAA5	ALG11	-0.0187
Q9NP73-2	ALG13	0.1748
Q9H553	ALG2	-0.185
Q9Y673	ALG5	0.0884
Q9BVK2	ALG8	-0.085
Q9H6U8	ALG9	-0.0105
Q6NS38	ALKBH2	0.0464
Q96Q83	ALKBH3	0.1525
Q9NXW9	ALKBH4	0.0782
Q6P6C2	ALKBH5	0.1916
P05186	ALPL	0.2266
E9PB61	ALYREF	0.0087
Q9Y303	AMDHD2	-0.5252
Q9Y4X0	AMMECR1	0.1005
Q01433-2	AMPD2	-0.0287
Q9H1A4	ANAPC1	0.0365
Q9UM13	ANAPC10	-0.0523
Q9NYG5	ANAPC11	-0.3474
Q9BS18	ANAPC13	0.0598
F5H2T3	ANAPC15	-0.244
Q96DE5	ANAPC16	0.1533
Q9UJX6	ANAPC2	-0.2148
Q9UJX5	ANAPC4	-0.1356
Q9UJX4	ANAPC5	-0.081
Q9UJX3	ANAPC7	0.1013
Q5VTE6	ANGEL2	0.055
Q9P2R3	ANKFY1	-0.0675
Q8IWZ3	ANKHD1	-0.0448
Q9P2G1	ANKIB1	-0.1068
Q86XL3	ANKLE2	-0.0081
Q8IV38	ANKMY2	0.2454
Q6P6B7	ANKRD16	-0.0021
O75179	ANKRD17	0.0413
Q96NW4	ANKRD27	-0.1072
O15084	ANKRD28	0.0731
Q9ULJ7	ANKRD50	-0.0727
Q8NB46	ANKRD52	-0.287
Q92625	ANKS1A	0.0617
Q9H8Y5	ANKZF1	-0.0767
Q9NQW6	ANLN	0.0033
Q9NW15-2	ANO10	-0.2512
Q4KMQ2	ANO6	-0.1782
P39687	ANP32A	-0.0112
Q92688	ANP32B	0.1939
Q9BTT0	ANP32E	0.1191
P15144	ANPEP	-0.2013
Q9H6X2	ANTXR1	-0.9841
P04083	ANXA1	-0.1414
Q9UJ72	ANXA10	-0.1788
P50995	ANXA11	-0.0556
P07355	ANXA2;ANXA2P2	-0.0519
P12429	ANXA3	-0.2583
P09525	ANXA4	-0.2064
P08758	ANXA5	-0.1292
P08133	ANXA6	-0.1039
P08133	ANXA6	-0.1463
P20073	ANXA7	-0.0761
Q5VT79	ANXA8L2	0.1235
Q10567-3	AP1B1	-0.0119
Q10567-3	AP1B1	0.0084
O43747	AP1G1	-0.0653
O75843	AP1G2	0.2502
Q9BXS5	AP1M1	-0.1452
P61966	AP1S1	0.055
O95782	AP2A1	-0.0005
O94973	AP2A2	0.0595
P63010	AP2B1	0.0884
Q96CW1	AP2M1	-0.0587
P53680	AP2S1	-0.1118
O00203	AP3B1	-0.0831
O14617	AP3D1	-0.0267
Q9Y2T2	AP3M1	-0.0139
Q92572	AP3S1	-0.1114
P25054	APC	0.4119
P13798	APEH	0
P27695	APEX1	-0.0845
Q9BZZ5-2	API5	-0.072
Q96GX9	APIP	0.1792
Q06481	APLP2	-0.2374
Q9HDC9	APMAP	-0.0445
Q8NCW5	APOA1BP	-0.1104
Q9BUR5	APOO	-0.0195
Q6UXV4	APOOL	0.1385
P05067	APP	-0.1065
Q9UKG1	APPL1	0.2639
P07741	APRT	0.0597
Q7Z2E3	APTX	0.0915
O60306	AQR	-0.2519
P10398	ARAF	0.0695
Q96P48	ARAP1	-0.0991
Q8WWN8	ARAP3	-0.0063
P48444	ARCN1	0.0565
P84077	ARF1;ARF3	0.1226
P18085	ARF4	0.0168
P84085	ARF5	0.1072
P62330	ARF6	0.1219
Q8N6T3	ARFGAP1	0.0338
Q8N6H7	ARFGAP2	-0.0692
Q9NP61	ARFGAP3	0.0337
Q9Y6D6	ARFGEF1	-0.0687
Q9Y6D5	ARFGEF2	-0.1296
P53367	ARFIP1	-0.1423
P53367-2	ARFIP1	0.2945
P53365	ARFIP2	-0.024
Q13795	ARFRP1	0.0091
Q9NWB6	ARGLU1	0.0737
Q07960	ARHGAP1	-0.1707
Q8IWW6-3	ARHGAP12	-0.3023
Q68EM7	ARHGAP17	-0.053
Q8N392	ARHGAP18	-0.3297
Q5T5U3	ARHGAP21	0.2451
Q9NRY4	ARHGAP35	-0.0027
Q13017	ARHGAP5	0.1811
P52565	ARHGDIA	-0.0216
Q92888	ARHGEF1	-0.1682
O15013	ARHGEF10	-0.0131
Q5VV41	ARHGEF16	-0.0286
Q6ZSZ5	ARHGEF18	0.1581
Q92974	ARHGEF2	0.0533
Q14155-1	ARHGEF7	-0.0519
O14497	ARID1A	0.0643
Q8NFD5	ARID1B	-0.058
Q68CP9	ARID2	0.06
Q4LE39	ARID4B	-0.0923
Q9Y4X5	ARIH1	0.188
O95376	ARIH2	0.125
P40616	ARL1	-0.1008
Q8N8R7	ARL14EP	-0.3641
Q9NXU5	ARL15	-0.1152
P36404	ARL2	-0.0221
Q9Y2Y0	ARL2BP	0.1538
P36405	ARL3	0.0597
Q9H0F7	ARL6	0.101
Q66PJ3	ARL6IP4	-0.0272
O75915	ARL6IP5	0.1855
Q8N6S5	ARL6IP6	0.1049
Q96BM9	ARL8A	-0.1577
Q9NVJ2	ARL8B	-0.0934
Q9NVT9	ARMC1	0.0367
Q8N2F6	ARMC10	-0.2944
Q6NXE6	ARMC6	0.0811
Q8IUR7	ARMC8	-0.0235
Q7L311	ARMCX2	0.3012
Q9UH62	ARMCX3	-0.0003
P27540	ARNT	0.1792
Q92747	ARPC1A	0.3066
O15143	ARPC1B	-0.1997
O15144	ARPC2	0.0219
O15145	ARPC3	-0.1059
P59998	ARPC4;ARPC4-TTLL3	0.0126
O15511	ARPC5	0.0653
Q9BPX5	ARPC5L	0.0754
Q7Z6K5	ARPIN	-0.1508
P56211	ARPP19	-0.5507
P32121	ARRB2;DKFZp686L0365	0.0348
P15289-2	ARSA	-0.3648
Q13510	ASAH1	-0.0918
Q9ULH1	ASAP1	-0.0683
O43150	ASAP2	-0.0497
Q9NWX5	ASB6	-0.0742
Q96DX5	ASB9	0.0793
Q8N9N2-2	ASCC1	-0.0483
Q9H1I8	ASCC2	-0.0565
Q8N3C0	ASCC3	0.0707
Q9Y294	ASF1A	-0.0562
Q9UBL3	ASH2L	-0.0098
O95671	ASMTL	0.0595
O43681	ASNA1	-0.2491
P08243	ASNS	0.1142
Q12797	ASPH	-0.1273
Q9BZE9-2	ASPSCR1	0.1523
P00966	ASS1	0.0899
Q9NVM9	ASUN	0.0249
Q8NBU5	ATAD1	0.1856
Q6PL18	ATAD2	0.0561
Q9NVI7-2	ATAD3A	-0.0117
Q5T9A4	ATAD3B	-0.1901
F5GXE4	ATE1	-0.1943
P18846	ATF1	0.4951
P18850	ATF6	-0.3585
P17544-2	ATF7	-0.1748
Q6VMQ6	ATF7IP	-0.0442
Q9BSB4	ATG101	0.068
Q676U5	ATG16L1	-0.0211
Q9NT62	ATG3	0.1225
Q9Y4P1	ATG4B	-0.1137
Q9H1Y0	ATG5	-0.2289
O95352	ATG7	-0.1132
Q7Z3C6	ATG9A	0.1395
P31939	ATIC	-0.0073
Q8NHH9	ATL2	-0.0841
Q6DD88	ATL3	-0.1944
Q13315	ATM	-0.065
O00244	ATOX1	-0.1109
Q8NB49	ATP11C	0.0005
Q9HD20	ATP13A1	-0.06
P05023	ATP1A1	0.0328
P05026	ATP1B1	-0.0576
P54709	ATP1B3	-0.2394
P16615	ATP2A2	-0.0279
P20020	ATP2B1	0.1732
Q16720	ATP2B3	0.1408
P23634	ATP2B4	0.1015
P98194	ATP2C1	-0.0007
P25705	ATP5A1	0.0526
P06576	ATP5B	0.0125
P36542	ATP5C1	0.0339
P30049	ATP5D	0.5652
P56381	ATP5E;ATP5EP2	0.1959
P24539	ATP5F1	0.0072
O75947	ATP5H	0.0621
P56385	ATP5I	-0.1027
P18859	ATP5J	-0.0628
P56134	ATP5J2	0.0389
G3V325	ATP5J2-PTCD1;PTCD1	-0.0116
O75964	ATP5L	-0.12
P48047	ATP5O	0.0028
Q99766	ATP5S	-0.0131
Q9NW81	ATP5SL;DDHD2	-0.125
Q15904	ATP6AP1	-0.0409
O75787	ATP6AP2	-0.0316
Q93050-3	ATP6V0A1	0.0435
Q9Y487	ATP6V0A2	-0.0707
P27449	ATP6V0C	-0.2383
P61421	ATP6V0D1	0.0492
P38606	ATP6V1A	0.1469
P21281	ATP6V1B2	0.0964
P21283	ATP6V1C1	-0.0917
Q9Y5K8	ATP6V1D	0.1701
P36543	ATP6V1E1	0.0052
Q16864	ATP6V1F	-0.0354
O75348	ATP6V1G1	-0.2059
Q9UI12	ATP6V1H	-0.0322
Q04656	ATP7A	-0.1336
O75110	ATP9A	-0.1358
Q5TC12	ATPAF1	-0.1865
Q8N5M1	ATPAF2	-0.4243
Q9UII2	ATPIF1	0.1344
Q13535	ATR	-0.0368
P46100	ATRX	0.0606
Q9UBB4	ATXN10	0.0937
P0C7T5	ATXN1L	0.1015
Q99700	ATXN2	-0.0021
Q8WWM7	ATXN2L	0.2055
P54252	ATXN3	-0.2008
Q13825	AUH	-0.3921
Q9Y679	AUP1	0.0607
O14965	AURKA	0.0014
Q96GD4	AURKB	-0.1233
Q9NQS1	AVEN	0.0287
Q8NBF6	AVL9	-0.0329
P30530	AXL	-0.142
P61769	B2M	-0.153
Q6Y288	B3GALTL	-0.116
O94766	B3GAT3	0.1761
P15291	B4GALT1	-0.0547
O43286	B4GALT5	-0.1629
Q9NWV8	BABAM1	-0.2308
Q92934	BAD	-0.123
Q99933	BAG1	0.0788
O95816	BAG2	-0.0124
O95817	BAG3	0.0581
O95429	BAG4	0.1362
Q9UL15	BAG5	0.07
P46379	BAG6	0.0636
Q9UQB8	BAIAP2;CCDC43	-0.0876
Q9UHR4	BAIAP2L1	0.1439
O75531	BANF1	-0.0944
Q92560	BAP1	0.0587
Q8IXM2	BAP18;C17orf49;RNASEK-C17orf49	0.1758
P80723	BASP1	0.2705
Q07812	BAX	0.0537
Q9NRL2	BAZ1A	0.0335
Q9UIG0	BAZ1B	0.0405
Q9UIF9	BAZ2A	0.2484
Q9UHQ4	BCAP29	0.2432
P51572-2	BCAP31	0.1214
F5H7Z0	BCAR1	-0.1118
O75815	BCAR3	-0.4975
O75934	BCAS2	0.1658
Q9H6U6	BCAS3	-0.0816
P54687	BCAT1	-0.029
O15382	BCAT2	-0.2489
Q9P287	BCCIP	-0.031
P12694	BCKDHA	0.11
P21953	BCKDHB	-0.0409
O14874	BCKDK	-0.0731
O95999	BCL10	-0.4062
Q07817	BCL2L1	-0.0797
Q9BXK5	BCL2L13	-0.5049
Q9BQE9	BCL7B	0.2431
Q8WUZ0	BCL7C	0.5296
Q86UU0	BCL9L	-0.191
Q9NYF8	BCLAF1	-0.1593
Q9NYF8	BCLAF1	-0.0268
P11274	BCR	-0.3513
Q9Y276	BCS1L	-0.1251
Q02338	BDH1	0.0026
Q9BUT1	BDH2;SLC9B2	-0.07
Q14457	BECN1	0.0686
O15155	BET1;DKFZp781C0425	-0.2939
Q96G01	BICD1;GLYAT	0.1275
Q8TD16	BICD2	0.0095
P55957	BID	-0.0524
O00499	BIN1	-0.1445
Q9NQY0	BIN3	0.2312
O15392	BIRC5	-0.2682
Q9NR09	BIRC6	-0.0835
P54132	BLM	0.0579
Q13867	BLMH	0.0062
P78537	BLOC1S1	-0.0173
Q6QNY1	BLOC1S2	0.2438
Q6QNY0	BLOC1S3	-0.0369
Q9NUP1	BLOC1S4	-0.2241
Q8TDH9	BLOC1S5;BLOC1S5-TXNDC5	0.1575
P53004	BLVRA	0.0429
P30043	BLVRB	-0.0889
P35226	BMI1;COMMD3-BMI1;PCGF2	-0.0516
P13497	BMP1	-0.499
Q14692	BMS1	-0.1457
Q12981	BNIP1	-0.0815
Q12982	BNIP2	0.17
Q96IK1	BOD1	0.1213
Q8NFC6	BOD1L1	-0.1319
Q9H3K6	BOLA2	-0.0329
Q53S33	BOLA3	-0.1299
Q14137	BOP1	0.0068
Q86WA6	BPHL	-0.1098
P17213	BPI	0.0653
O95861	BPNT1	-0.165
Q12830	BPTF	0.0751
Q7Z569	BRAP	-0.2803
Q6PJG6	BRAT1	-0.0076
E9PFC7	BRCA1	0.3423
P46736	BRCC3	-0.2083
O95696	BRD1	-0.1245
P25440	BRD2	0.057
Q15059	BRD3	0.0323
O60885	BRD4	0.0643
Q9NPI1	BRD7	-0.0156
Q9H0E9-2	BRD8	0.0614
Q9H8M2	BRD9	-0.0313
Q9NXR7	BRE	-0.0775
Q8WY22	BRI3BP	-0.0819
Q8TDN6	BRIX1	-0.2627
Q8WUW1	BRK1	0.1289
Q5VW32	BROX	-0.0753
Q9NW68	BSDC1	-0.1553
P35613	BSG	-0.061
Q10589	BST2	-0.5125
O14981	BTAF1	-0.148
P20290	BTF3	0.0433
Q96K17	BTF3L4	0.1933
Q7KYR7	BTN2A1	-0.247
O60566	BUB1B	0.0621
O43684	BUB3	0.0719
Q9BRD0	BUD13	-0.0524
P41223	BUD31	0.0182
Q13895	BYSL	-0.0585
Q7L1Q6	BZW1	-0.0174
Q9Y6E2	BZW2	0.0634
Q9H0W9	C11orf54	-0.2571
Q9H3H3	C11orf68	-0.0468
Q53FT3	C11orf73	0.0927
Q6UW78	C11orf83	0.0253
Q9HB07	C12orf10	-0.0311
Q8N999	C12orf29	0.0728
Q96C57	C12orf43	0.0309
Q99622	C12orf57	0.1757
Q69YU5	C12orf73	0.2086
Q9BXV9	C14orf142	0.4614
Q7Z3D6-2	C14orf159	-0.0143
Q9Y224	C14orf166	-0.0295
Q96S19	C16orf13	0.0741
Q96GQ5	C16orf58	0.2373
Q7Z3J2	C16orf62	-0.1649
Q9BSU1	C16orf70	-0.7088
Q96GS4	C17orf59	0.0636
Q9HAS0	C17orf75	-0.3747
Q53F19	C17orf85	0.1287
Q32NC0	C18orf21	0.1455
Q96B23-2	C18orf25	0.1122
Q96DM3	C18orf8	0.4993
Q969H8	C19orf10	0.0581
Q9BQ61	C19orf43	0.1269
Q8N9M1	C19orf47	0.6463
Q9BSF4	C19orf52	-0.0662
Q9UNZ5	C19orf53	0.0195
Q13901	C1D	-0.1586
Q9NSG2	C1orf112	-0.2203
Q6ZSJ8	C1orf122	0.1601
Q9NWV4	C1orf123	0.0413
Q8NDD1	C1orf131	0.0079
Q8IYL3	C1orf174	0.0824
Q9BV19	C1orf50	0.0782
Q8N6N3	C1orf52	-0.3761
Q07021	C1QBP	-0.0218
Q9BUV8	C20orf24	0.1839
Q9GZN8	C20orf27	-0.0247
P30042	C21orf33	-0.0433
P57076	C21orf59	-0.087
Q86YS7	C2CD5	-0.0168
Q9H6V9	C2orf43	0.4413
Q9H6R7	C2orf44	-0.2687
Q8WWC4	C2orf47	-0.1843
Q9BVC5	C2orf49	-0.0477
P01024	C3	-0.5822
Q6NW34	C3orf17	0.2345
Q9NWY4	C4orf27	-0.0172
Q49AR2	C5orf22	0.2457
Q7Z6I8	C5orf24	-0.0835
A6NDU8	C5orf51	-0.1665
Q9H993	C6orf211	-0.0974
Q9BPX7	C7orf25	0.0365
Q96N11	C7orf26	-0.4667
Q9BRJ6	C7orf50	0.002
B7Z4Q3	C7orf55;LUC7L2	0.149
Q9H7E9	C8orf33	0.1545
Q8N0T1	C8orf59	-0.0548
Q5T280	C9orf114	-0.2877
Q9BUH6	C9orf142	0.0236
Q8N4J0	C9orf41	-0.3272
Q5T6V5	C9orf64	-0.0614
Q9NZ63	C9orf78	-0.0836
O43570	CA12	-0.2293
Q8N1Q1	CA13	-0.0446
P00918	CA2	0.2335
Q9H8G2	CAAP1	-0.1476
Q9Y376	CAB39	-0.0678
P54289	CACNA2D1	-0.4435
Q8WUQ7	CACTIN	0.1327
Q86Y37	CACUL1	-0.7159
Q9HB71	CACYBP	0.0096
P27708	CAD	0.102
B4DP36	CALCOCO2	0.1412
Q05682-5	CALD1	-1.1785
Q05682-5	CALD1	-1.0234
P62158	CALM1;CALM2;CALM3	0.0441
P27797	CALR	-0.1701
O43852	CALU	-0.1035
O43852-4	CALU	-0.1521
Q14012	CAMK1	0.0924
Q8IU85	CAMK1D	0.0863
Q13557	CAMK2D	0.0525
Q13555	CAMK2G	0.2206
Q8N5S9	CAMKK1	0.1155
P49069	CAMLG	0.2741
Q5T5Y3	CAMSAP1	0.1225
Q08AD1	CAMSAP2	0.4529
Q86VP6	CAND1	-0.047
Q8WVQ1	CANT1	0.1695
P27824	CANX	0.0568
Q01518-2	CAP1	-0.8447
P40123	CAP2	-0.102
P40121	CAPG	-0.0852
P07384	CAPN1	0.0113
P17655	CAPN2	-0.3397
Q9Y6W3	CAPN7	0.1235
P04632	CAPNS1	-0.1412
Q14444	CAPRIN1	0.0741
P52907	CAPZA1	-0.1619
P47755	CAPZA2	-0.0777
P47756-2	CAPZB	-0.0662
Q9Y2V2	CARHSP1	0.0098
Q8IW45	CARKD	-0.1292
Q86X55	CARM1	0.0094
P49589-3	CARS	0.123
Q9HA77	CARS2	-0.0602
O15234	CASC3	0.0764
Q6P4E1	CASC4	0.253
Q8NG31	CASC5	0.502
O14936	CASK	0.0196
P42575	CASP2	0.1446
P42574	CASP3	0.0719
P49662	CASP4	-0.1005
P55212	CASP6	-0.489
P55210	CASP7	0.0326
Q14790-9	CASP8	0.0124
P55211	CASP9	0.2387
B7Z468	CAST	-0.3484
E7EVY3	CAST	0.2982
P20810-6	CAST	-0.038
P04040	CAT	0.1751
Q03135	CAV1	-0.133
Q13951	CBFB	-0.0674
Q13951-2	CBFB	0.1188
P22681	CBL	0.1098
Q75N03	CBLL1	0.2132
P16152	CBR1	0.0419
O75828	CBR3	0.166
Q8N4T8	CBR4	0.0428
P35520	CBS	0.0574
Q9BRT8	CBWD1;CBWD2;CBWD5;CBWD3;CBWD6	0.1578
P83916	CBX1	0.2251
Q13185	CBX3	-0.0323
O00257	CBX4	-0.0545
P45973	CBX5	0.1218
Q9HC52	CBX8	-0.2058
Q6P1N0	CC2D1A	0.1042
Q5T0F9	CC2D1B	-0.0657
Q8IX12	CCAR1	0.0252
Q8N163	CCAR2	0.0521
Q16773	CCBL1	-0.1015
Q6YP21	CCBL2	-0.1181
Q96ES7	CCDC101	0.0533
Q96G28	CCDC104	0.1281
Q96NT0	CCDC115	-0.4259
Q8IWD4	CCDC117	-0.2258
Q8WUD4	CCDC12	-0.0156
Q96CT7	CCDC124	0.1347
Q96BQ5	CCDC127	-0.194
Q96JG6	CCDC132	-0.0944
Q9H6E4	CCDC134	-0.1765
Q6PK04	CCDC137	-0.0168
O60826	CCDC22	-0.139
Q86WR0	CCDC25	0.0679
Q96MW1	CCDC43	0.1916
Q96A33	CCDC47	0.0311
Q8IVM0	CCDC50	-0.2959
Q96ER9	CCDC51	-0.0341
Q9Y3C0	CCDC53	0.1056
Q4VC31	CCDC58	-0.1056
Q9P031	CCDC59	0.1635
Q16204	CCDC6	-0.1273
Q8IV32	CCDC71	0.0558
Q9H6F5	CCDC86	-0.1635
Q3V6T2	CCDC88A	-0.1306
Q9Y3X0	CCDC9	0.0191
Q9GZT6	CCDC90B	0.1217
Q7Z6B0	CCDC91	-0.2019
Q567U6	CCDC93	-0.09
Q9BW85	CCDC94	0.2756
Q96F63	CCDC97	0.1248
Q9BSQ5	CCM2	-0.1943
P20248	CCNA2	-0.0268
P14635	CCNB1	-0.2222
O95067	CCNB2	0.0102
P51946	CCNH	-0.0764
O75909	CCNK	0.0055
O60563	CCNT1	-0.0716
Q8ND76	CCNY	0.1582
Q9ULG6	CCPG1	-0.2051
O14618	CCS	-0.0538
P78371	CCT2	-0.0556
P49368	CCT3	-0.1267
P50991	CCT4	-0.008
P48643	CCT5	-0.0573
P40227	CCT6A	-0.129
Q99832	CCT7	-0.091
P50990	CCT8	-0.1146
P86791	CCZ1;CCZ1B	0.1485
Q6YHK3	CD109	-0.3133
P48509	CD151	-0.265
Q9Y5K6	CD2AP	-0.3571
O95400	CD2BP2	0.082
Q9NPF0	CD320	-0.0921
O15446	CD3EAP	0.2919
P16070	CD44	-0.2026
P15529	CD46	0.2083
P15529-4	CD46	0.4017
Q08722	CD47	-0.0831
P08174	CD55	0.0325
P19256-3	CD58	0.0596
P13987	CD59	-0.0188
P08962	CD63	-0.3579
P32970	CD70	0.3111
P60033	CD81	0.0822
P21926	CD9	0.1513
P48960	CD97	-0.0601
H7C2F2	CD99	-0.5891
P14209	CD99	-0.16
Q8TCZ2	CD99L2	-0.1251
P32320	CDA	-0.0928
O75794	CDC123	0.0456
Q13042	CDC16	0.0308
Q12834	CDC20	-0.0942
Q9UJX2	CDC23	0.012
Q8NHZ8	CDC26	-0.2306
G5EA36	CDC27	0.0753
P49427	CDC34	-0.0182
Q16543	CDC37	-0.0604
Q7L3B6	CDC37L1	-0.3413
O60508	CDC40	0.1223
P60953	CDC42	0.1143
Q5VT25	CDC42BPA	-0.0662
Q9Y5S2	CDC42BPB	-0.0113
Q00587	CDC42EP1	-0.309
Q9H3Q1	CDC42EP4	-0.1057
Q9NRR3	CDC42SE2	-0.0041
O75419	CDC45	0.1575
Q99459	CDC5L	0.0216
O00311	CDC7	-0.0135
Q6P1J9	CDC73	-0.0455
Q69YH5	CDCA2	0.1814
Q96FF9	CDCA5	-0.1511
Q96GN5-2	CDCA7L	0.2968
Q53HL2	CDCA8	-0.0674
Q9H5V8	CDCP1	-0.0489
P55290	CDH13	-0.4528
P19022	CDH2	0.008
P06493	CDK1	-0.037
Q5QPR3	CDK11A	-0.2133
J3QR29	CDK11B;CDK11A	-0.0911
Q9NYV4	CDK12	-0.0938
Q14004	CDK13	0.0782
Q00536	CDK16	-0.0515
Q00537	CDK17	0.1721
P24941	CDK2	-0.0641
O14519	CDK2AP1	0.0169
O75956	CDK2AP2	-0.0011
P11802	CDK4	0.0367
Q00535	CDK5	0.0415
Q96SZ6	CDK5RAP1	0.1015
Q96SN8	CDK5RAP2	0.1964
Q96JB5	CDK5RAP3	-0.0416
Q00534	CDK6	-0.999
P50613	CDK7	0.0746
P50750	CDK9	0.1313
Q5VV42	CDKAL1	-0.0037
P42771	CDKN2A	-0.147
Q8N726	CDKN2A	0.1567
Q9NXV6	CDKN2AIP	0.0338
Q96HQ2	CDKN2AIPNL	0.0872
P42773	CDKN2C	-0.0222
O95674	CDS2	0.2593
Q9UKY7	CDV3	0.2177
Q9Y232	CDYL	0.0813
P17676	CEBPB	0.0742
Q03701	CEBPZ	-0.0911
A8MTT3	CEBPZOS	0.2206
Q9BXW7	CECR5	0.0072
Q92879-4	CELF1	-0.1475
P07199	CENPB	0.0929
Q03188	CENPC;CENPC1	0.069
P49454	CENPF	0.0143
Q9H3R5	CENPH	0.3464
Q92674	CENPI	-0.1211
Q9BS16	CENPK	-0.1581
Q9NSP4	CENPM	-0.0814
Q7Z7K6	CENPV	0.081
Q7Z7K6-3	CENPV	0.1433
Q9UPN4	CEP131	0.2665
Q5SW79	CEP170	0.2298
Q5VT06	CEP350	0.2895
Q9BYV8	CEP41	-0.2142
Q9C0F1	CEP44	-0.0555
Q53EZ4	CEP55	0.2081
Q9P209	CEP72	0.2711
Q5JTW2	CEP78	-0.1801
Q6P2H3	CEP85	0.0448
Q9Y6K0	CEPT1	-0.2203
Q96G23	CERS2	-0.0781
Q6ZMG9	CERS6	0.0974
P41208	CETN2	0.3261
Q9Y6A4	CFAP20	-0.1038
Q9UEE9	CFDP1	0.1466
P08603	CFH	-0.1331
P23528	CFL1	-0.0254
Q9Y281	CFL2	-0.3743
Q9UFW8	CGGBP1	0.2087
Q99674	CGREF1	-0.4037
Q8WUX2	CHAC2	-0.1681
Q13111	CHAF1A	0.1079
Q13112	CHAF1B	0.1145
Q96JM3	CHAMP1	0.0119
Q9Y6H1	CHCHD2;CHCHD2P9	0.0529
Q9NX63	CHCHD3	0.2344
Q8N4Q1	CHCHD4	0.3308
Q9BRQ6	CHCHD6	-0.3284
O14646	CHD1	0.0588
Q86WJ1	CHD1L	0.0095
O14647	CHD2	-0.1846
Q12873	CHD3	0.0075
Q14839	CHD4	0.013
Q9P2D1	CHD7	0.2055
Q9HCK8	CHD8	-0.0334
O14757	CHEK1	0.2262
O96017	CHEK2	-0.0821
J3QK89	CHERP	0.0186
Q9BWS9	CHID1	-0.4876
P35790	CHKA	-0.0942
P24386	CHM	-0.1965
P26374	CHML	-0.0651
Q9HD42	CHMP1A	0.026
Q7LBR1	CHMP1B	-0.6154
O43633	CHMP2A	-0.0437
Q9UQN3	CHMP2B	0.0438
Q9Y3E7	CHMP3	-0.1232
E9PSI1	CHMP4A	0.0163
Q9BY43	CHMP4A	-0.5041
Q9H444	CHMP4B	0.0688
Q9NZZ3	CHMP5	-0.0966
Q8WUX9	CHMP7	0.0518
Q9UHD1	CHORDC1	-0.1434
Q99653	CHP1	0.0422
Q9NRG0	CHRAC1	-0.1002
Q8NCH0	CHST14	-0.1931
Q70JA7	CHSY3	-0.0607
Q8WVB6	CHTF18	0.1859
P0CG12	CHTF8	-0.2559
Q9Y3Y2	CHTOP	0.1763
O15111	CHUK	-0.1751
B4DL54	CHURC1-FNTB	-0.2361
O76071	CIAO1	0.1155
Q6FI81	CIAPIN1	0.1421
I3L2J0	CIC	-0.7381
Q9BW66	CINP	-0.1771
Q14011	CIRBP	0.1709
Q969X6	CIRH1A	-0.0218
Q9NZ45	CISD1	-0.0115
Q8N5K1	CISD2	0.1913
P0C7P0	CISD3	0.0918
O14578-4	CIT	0.6151
Q9ULV3	CIZ1	-0.0237
Q8WWK9	CKAP2	0.1485
Q07065	CKAP4	0.0684
Q14008	CKAP5	0.118
P12277	CKB	0.1042
P61024	CKS1B	-0.2224
P33552	CKS2	-0.3228
Q7Z460	CLASP1	0.092
F5H604	CLASP2	-0.1591
Q8N2M8	CLASRP	-0.0405
Q96S66	CLCC1	-0.0375
P51790	CLCN3	0.1279
P51798	CLCN7	0.1938
Q2KHT3-2	CLEC16A	-0.5336
O14967	CLGN	-0.2763
O00299	CLIC1	-0.0095
Q9Y696	CLIC4	-0.1004
Q14677-3	CLINT1	0.0074
P30622-2	CLIP1	0.0161
P49761	CLK3	0.0609
O75503	CLN5	-0.2852
Q9NWW5	CLN6	-0.1722
P54105	CLNS1A	-0.1549
Q92989	CLP1	0.0749
Q9H078-2	CLPB	0.0513
Q16740	CLPP	0.0458
O96005	CLPTM1	-0.0002
Q96KA5	CLPTM1L	-0.2949
O76031	CLPX	-0.0365
P09496-2	CLTA	0.1049
P09497-2	CLTB	0.1507
Q00610	CLTC	-0.0664
P10909	CLU	-0.3103
I3L2B0	CLUH	-0.0137
O75153	CLUH	-0.0133
Q8N0X4	CLYBL	0.362
Q8NFW8	CMAS	-0.0469
Q96DG6	CMBL	-0.0861
Q7Z7K0	CMC1	-0.1453
Q9NRP2	CMC2	0.1069
Q8IY22	CMIP	0.3127
P30085	CMPK1	-0.0022
Q9BQ75	CMSS1	0.0865
Q8N1G2	CMTR1	-0.2911
P62633-2	CNBP	0.1815
Q96KP4	CNDP2	-0.0973
Q99439	CNN2	-0.2267
Q15417	CNN3	-0.1122
Q8NE01	CNNM3	0.0771
A5YKK6	CNOT1	-0.0675
Q9H9A5	CNOT10	-0.0104
Q9UKZ1	CNOT11	0.054
Q9NZN8	CNOT2	-0.0982
O75175	CNOT3	-0.192
O95628-8	CNOT4	-0.0489
Q9ULM6	CNOT6	-0.0033
Q9UIV1	CNOT7	-0.0421
P09543	CNP	0.0413
F8W031	CNPY2	-0.2218
Q9BT09	CNPY3	-0.3569
Q8N129	CNPY4	-0.6643
P78357	CNTNAP1	0.1103
Q9GZY4	COA1	0.2092
Q9Y2R0	COA3	-0.0981
Q9NYJ1	COA4	0.1382
Q5JTJ3-3	COA6	-0.0998
Q96BR5	COA7	0.1423
Q13057	COASY	0.1028
H7C1N2	COBL	-0.0344
Q8WTW3	COG1	0.0682
Q14746	COG2	0.1875
Q96JB2	COG3	0.1275
Q9H9E3	COG4	0.1867
Q9UP83	COG5	-0.0457
Q9Y2V7	COG6	0.1332
P83436	COG7	-0.0463
P38432	COIL	0.0122
Q99715	COL12A1	-0.2616
P39059	COL15A1	0.0974
P02461	COL3A1	-0.1005
P08572	COL4A2	-0.423
Q9Y5P4	COL4A3BP	-0.1477
P20908	COL5A1	-0.1182
Q02388	COL7A1	-0.3452
Q8NBJ5	COLGALT1	-0.0009
Q8N668	COMMD1	-0.4425
Q9Y6G5	COMMD10	-0.1008
Q86X83	COMMD2	-0.1188
Q9UBI1	COMMD3	-0.0647
Q9H0A8	COMMD4	-0.0434
Q9GZQ3	COMMD5	-0.0562
Q7Z4G1	COMMD6	-0.058
Q86VX2	COMMD7	0.3215
Q9NX08	COMMD8	-0.194
Q9P000	COMMD9	-0.0382
P21964	COMT	-0.2325
P53621	COPA	-0.0366
P53618	COPB1	-0.0999
P35606	COPB2	-0.0998
O14579	COPE	-0.1902
Q9Y678	COPG1	-0.0925
Q9UBF2	COPG2	0.1363
P61201	COPS2	-0.4546
Q9UNS2	COPS3	-0.1084
Q9BT78	COPS4	-0.065
Q92905	COPS5	-0.0809
Q7L5N1	COPS6	-0.123
Q9UBW8	COPS7A	-0.0635
Q9H9Q2	COPS7B	0.0457
Q99627	COPS8	-0.3393
P61923	COPZ1	0.0245
Q9NZJ6	COQ3	-0.3245
Q5HYK3	COQ5	0.0356
Q9Y2Z9	COQ6	-0.0523
Q99807	COQ7	0.0111
O75208	COQ9	0.0063
Q9BR76	CORO1B	0.0757
Q9ULV4	CORO1C	0.1393
Q92828	CORO2A	0.1871
P57737-3	CORO7;hCG_1787779	-0.0301
Q14019	COTL1	0.0112
Q9Y6N1	COX11	0.035
Q96I36	COX14	0.2702
Q7KZN9	COX15	-0.3804
Q9P0S2	COX16	-0.1678
Q14061	COX17	0.1966
Q49B96	COX19	-0.2132
Q5RI15	COX20	-0.0912
P13073	COX4I1	0.0226
P20674	COX5A	-0.0026
P10606	COX5B	0.071
P12074	COX6A1;COX6A1P2	-0.1692
P14854	COX6B1	0.1356
P09669	COX6C	0.0387
P14406	COX7A2	0.0261
O14548	COX7A2L	0.0568
P24311	COX7B	0.1307
P15954	COX7C	0.1221
P10176	COX8A	0.3784
O75976	CPD	-0.0652
P14384	CPM	-0.0013
Q99829	CPNE1	-0.0006
Q96FN4	CPNE2	-0.0843
O75131	CPNE3	0.0362
Q86YQ8	CPNE8	-0.0963
P36551	CPOX	-0.0639
Q9BRF8	CPPED1	-0.0505
P31327	CPS1	0.081
Q10570	CPSF1	0.0584
Q9P2I0	CPSF2	-0.018
Q9UKF6	CPSF3	-0.0798
Q5TA45	CPSF3L	-0.1289
O95639	CPSF4	0.1243
Q16630	CPSF6	0.033
Q8N684	CPSF7	0.0681
P50416	CPT1A	0.0565
P23786	CPT2	0.1164
P29373	CRABP2	0.3669
P43155	CRAT	0.0055
Q96SW2	CRBN	-0.4035
H7C0S8	CRCP	-0.2056
P16220	CREB1	-0.2342
Q92793	CREBBP	-0.088
O75629	CREG1	-0.4846
Q6UXH1	CRELD2	0.0172
P50238	CRIP1	0.1011
P52943	CRIP2	0.3636
Q9P021	CRIPT	-0.1435
P46108	CRK	-0.2188
P46108-2	CRK	-0.3181
P46109	CRKL	-0.1562
Q8IUI8	CRLF3	0.0156
Q9BZJ0	CRNKL1	0.0351
Q5TZA2	CROCC	0.1191
O75718	CRTAP	-0.0599
Q6UUV9	CRTC1	0.0635
Q6UUV7	CRTC3	-0.0839
Q08257	CRYZ	-0.0672
O95825	CRYZL1	-0.1283
O75390	CS	-0.235
O75534	CSDE1	0.119
P55060	CSE1L	0.0246
P41240	CSK	0.0481
P48729	CSNK1A1	-0.1141
P48730-2	CSNK1D	-0.0872
P49674	CSNK1E	0.1084
Q9HCP0	CSNK1G1	0.0001
Q9Y6M4	CSNK1G3;CSNK1G2	-0.2139
P68400	CSNK2A1;CSNK2A3	-0.0668
P19784	CSNK2A2	0.0233
Q5SRQ6	CSNK2B;CSNK2B-LY6G5B-1181	0.0658
Q6UVK1	CSPG4	-0.2039
P21291	CSRP1	-0.0538
Q16527	CSRP2	0.0091
P04080	CSTB	-0.1636
Q05048	CSTF1	-0.0602
P33240	CSTF2	-0.1194
Q9H0L4	CSTF2T	0.2083
Q12996	CSTF3	0.1005
G3V599	CTAGE5	0.0169
Q13363	CTBP1	0.2155
P56545-2	CTBP2	0.0701
P49711	CTCF	-0.008
Q9Y5B0	CTDP1	-0.0712
Q05D32	CTDSPL2	-0.0468
P32929	CTH	-0.333
P35221	CTNNA1	0.0834
P26232	CTNNA2	-0.0211
Q9UBT7	CTNNAL1	0.1869
P35222	CTNNB1	-0.0724
Q8WYA6	CTNNBL1	-0.0028
O60716-3	CTNND1	-0.0365
P17812	CTPS1	-0.1135
Q9NRF8	CTPS2	-0.2603
Q6PD62	CTR9	-0.0367
P10619	CTSA	-0.3884
P07858	CTSB	-0.5256
P53634	CTSC	0.0605
P07339	CTSD	-0.1266
P07711	CTSL	-0.235
Q9UBR2	CTSZ	-0.0131
Q14247	CTTN	-0.0075
Q9P2B4	CTTNBP2NL	0.2046
Q7Z7A3	CTU1	0.1891
Q2VPK5	CTU2	-0.0177
Q9H467	CUEDC2	-0.0484
Q13616	CUL1	0.0034
Q13617	CUL2	0.0148
Q13618	CUL3	-0.0289
Q13619	CUL4A	0.0899
Q13620-1	CUL4B	-0.0064
Q93034	CUL5	-0.4712
O60888-3	CUTA	0.0159
Q9NTM9	CUTC	0.0338
P39880-3	CUX1	0.1584
Q9P013	CWC15	0.2105
Q9HCG8	CWC22	-0.0175
Q9NXE8	CWC25	0.4035
Q6UX04	CWC27	0.006
Q69YN2	CWF19L1	-0.1382
P78310	CXADR	-0.4024
P61073	CXCR4	-0.0963
Q8TB03	CXorf38	-0.0949
Q9H5V9	CXorf56	-0.0255
Q9P0U4	CXXC1	0.0571
P00167	CYB5A	-0.3042
J3KNF8	CYB5B	-0.1196
Q9UHQ9	CYB5R1	-0.2086
P00387	CYB5R3	-0.1551
Q7L1T6	CYB5R4	-0.1996
P13498	CYBA	0.319
P08574	CYC1	0.0456
P99999	CYCS	0.1606
Q7L576	CYFIP1	-0.0957
E9PJD7	CYHR1	-0.6463
Q6UW02	CYP20A1	0.0924
Q16850	CYP51A1	0.2937
O00622	CYR61	-0.835
P98082	DAB2	-0.0002
P61803	DAD1	-0.5923
Q14118	DAG1	-0.1191
Q8NCG7	DAGLB	0.3852
Q3LXA3	DAK	0.0412
P51397	DAP	0.0608
P51398	DAP3	-0.0259
O43293	DAPK3	-0.1728
P14868	DARS	0.0012
Q6PI48	DARS2	-0.1441
Q9UER7	DAXX	-0.1061
Q96EP5	DAZAP1	0.1297
Q15038	DAZAP2	-0.3121
P07108	DBI	-0.0395
Q16643	DBN1	0.0562
Q9UJU6	DBNL	-0.0612
Q9UK59	DBR1	-0.1556
P11182	DBT	-0.0564
Q8TEB1	DCAF11	0.096
Q9NV06	DCAF13	-0.0973
Q9NXF7	DCAF16	0.3472
P61962	DCAF7	-0.02
G3V3G9	DCAF8	0.081
Q8WVC6	DCAKD	0.1365
P27707	DCK	0.2102
Q9NPI6	DCP1A	-0.7759
Q96C86	DCPS	0.0843
P32321	DCTD	-0.1222
E7EX90	DCTN1;DKFZp686E0752	-0.0187
Q13561	DCTN2	0.0026
O75935	DCTN3	0.0157
Q9UJW0	DCTN4	-0.0652
Q9BTE1	DCTN5	-0.2614
O00399	DCTN6	0.1257
Q9H773	DCTPP1	0.1316
Q96GG9	DCUN1D1	0.059
Q9BTE7	DCUN1D5	-0.0249
Q7Z4W1	DCXR	0.1309
Q9BW61	DDA1	0.4475
O94760	DDAH1	-1.1949
O95865	DDAH2	0.425
Q16531	DDB1	0.0777
Q92466	DDB2	0.1096
O94830	DDHD2	-0.1461
Q5TDH0	DDI2	-0.2223
P39656	DDOST	-0.3079
Q96HY6	DDRGK1	0.0715
P30046	DDT;DDTL	0.0024
Q92499	DDX1	-0.0537
Q13206	DDX10	-0.1448
Q96FC9-2	DDX11L8;DDX12P	0.1573
H3BLZ8	DDX17	-0.0104
Q92841	DDX17	-0.206
Q9NVP1	DDX18	0.0043
Q9NUU7	DDX19A	0.0741
Q9UMR2	DDX19B	0.0187
Q9UHI6	DDX20	0.0132
Q9NR30	DDX21	-0.0532
Q9BUQ8	DDX23	0.0061
Q9GZR7	DDX24	0.0195
Q96GQ7	DDX27	-0.0846
Q9NUL7	DDX28	0.1595
Q9H8H2	DDX31	-0.0915
O00148	DDX39A;DDX39	0.0115
Q13838	DDX39B;hCG_2005638	-0.0705
O00571	DDX3X;DDX3Y	0.0679
Q9UJV9	DDX41	0.019
Q86XP3	DDX42	0.0771
Q7L014	DDX46	0.0356
Q9H0S4	DDX47	-0.1403
Q9Y6V7	DDX49	-0.0299
P17844	DDX5	-0.0116
Q9BQ39	DDX50	0.0537
Q8N8A6	DDX51	-0.1466
Q9Y2R4	DDX52	-0.0755
Q8TDD1-2	DDX54	-0.0645
Q8NHQ9	DDX55	-0.0108
Q9NY93	DDX56	-0.0662
O95786	DDX58	-0.0814
Q5T1V6	DDX59	-0.324
P26196	DDX6	-0.0053
Q8IY21	DDX60	-0.0708
Q5H9U9	DDX60L	0.1972
Q16698	DECR1	-0.1666
Q9NUI1	DECR2	-0.0698
O15121	DEGS1	-0.8295
P35659	DEK	0.0486
Q5VZ89	DENND4C	0.0371
Q6ZUT9	DENND5B	0.4644
Q8IWF6	DENND6A	0.3062
O43583	DENR	-0.0923
Q9Y315	DERA	-0.067
Q9GZP9	DERL2	-0.2783
O00273	DFFA	0.03
O76075	DFFB	-0.2802
O60443	DFNA5	-0.0093
Q96DF8	DGCR14	0.0308
Q8WYQ5	DGCR8	0.1331
P23743	DGKA	-0.0302
Q16854	DGUOK	-0.368
Q15392	DHCR24	-0.2605
Q9UBM7	DHCR7	0.0591
P00374	DHFR	0.0555
Q02127	DHODH	-0.0459
P49366	DHPS	0.1308
Q96LJ7	DHRS1	0.0495
Q6UWP2	DHRS11	0.093
O75911	DHRS3	0.1184
Q9BTZ2	DHRS4	-0.0193
Q9Y394	DHRS7	-0.0831
Q6IAN0	DHRS7B	-0.0561
Q96HY7	DHTKD1	0.1867
O43143	DHX15	-0.0487
O60231	DHX16	-0.0146
Q7Z478	DHX29	-0.0671
Q7L2E3-2	DHX30	-0.1187
Q7L2E3-2	DHX30	-0.1295
Q7L7V1	DHX32	-0.0583
Q9H6R0	DHX33	-0.1094
Q14147	DHX34	-0.0663
Q9H2U1	DHX36	-0.0362
Q8IY37	DHX37	-0.0954
Q92620	DHX38	-0.0308
Q8IX18	DHX40	0.0584
Q6P158	DHX57	0.0764
Q14562	DHX8	0.0568
Q14562	DHX8	0.0623
Q08211	DHX9	-0.0367
Q9NR28	DIABLO	-0.0922
O60610	DIAPH1	-0.2806
A6NML8	DIAPH2	0.0194
Q9NSV4	DIAPH3	-0.0181
Q9UPY3	DICER1	-0.6428
Q9BTC0	DIDO1	0.2207
Q68CQ4	DIEXF	-0.0991
Q9UNQ2	DIMT1	0.0117
Q9P265	DIP2B	-0.3743
Q9Y2L1	DIS3	-0.0274
Q8IYB7	DIS3L2	-0.0442
O60832	DKC1	-0.2035
P10515	DLAT	-0.0715
P09622	DLD	0.0469
Q12959	DLG1	0.1219
Q92796	DLG3	0.0358
Q9Y2H0	DLGAP4	-0.4283
Q15398	DLGAP5	-0.1754
P36957	DLST	-0.3477
Q9NPF5	DMAP1	-0.1057
P11532	DMD	-0.0071
Q9Y485	DMXL1	-0.1172
Q9NVR5	DNAAF2	0.0453
P31689	DNAJA1	-0.0269
O60884	DNAJA2	0.0198
Q96EY1	DNAJA3	-0.0417
Q8WW22	DNAJA4	-0.1495
P25685	DNAJB1	0.172
Q9UBS4	DNAJB11	-0.1226
F5GXK8	DNAJB11;PET100	-0.0718
J3KPS0	DNAJB12	-0.2473
Q9UDY4	DNAJB4	-0.2997
O75190	DNAJB6	0.0557
Q96KC8	DNAJC1	0.1307
Q8IXB1	DNAJC10	-0.1759
Q9NVH1	DNAJC11	-0.0259
Q9UKB3	DNAJC12	0.1777
O75165	DNAJC13	-0.0126
Q9Y5T4	DNAJC15	-0.1204
Q9Y2G8	DNAJC16	-0.1905
Q9NVM6	DNAJC17	0.0116
Q96DA6	DNAJC19	0.0685
Q99543	DNAJC2	-0.1147
Q5F1R6	DNAJC21	0.1498
Q13217	DNAJC3	-0.046
Q9H3Z4	DNAJC5	-0.1917
Q99615	DNAJC7	0.0742
O75937	DNAJC8	0.1169
Q8WXX5	DNAJC9	-0.1947
O00115	DNASE2	-0.1438
Q05193	DNM1	0.2065
O00429	DNM1L	-0.0461
O00429-2	DNM1L	0.1933
P50570	DNM2	-0.0564
P50570	DNM2	-0.0968
P50570-2	DNM2	-0.0727
Q6XZF7	DNMBP	0.108
P26358	DNMT1	0.0689
Q9Y6K1	DNMT3A	0.0778
E7ETB3	DNPEP	-0.0269
O43598	DNPH1	-0.012
Q5QJE6	DNTTIP2	-0.1263
Q14185	DOCK1	-0.295
Q96BY6	DOCK10	0.1926
Q5JSL3	DOCK11	-0.232
Q9H7D0	DOCK5	-0.0392
Q96N67	DOCK7	-0.158
Q9BZ29-4	DOCK9	0.0085
Q9BU89	DOHH	-0.1757
Q9BVM2	DPCD	0.1471
Q92785	DPF2	0.0733
Q9BZG8	DPH1	-0.2352
Q9BQC3	DPH2	-0.159
Q96FX2-2	DPH3	-0.0782
Q9H2P9	DPH5	0.0331
Q7L8W6	DPH6	-0.854
O60762	DPM1	-0.0731
Q9NY33	DPP3	0.1705
Q9UHL4	DPP7	0.1038
Q86TI2	DPP9	-0.183
Q2PZI1	DPY19L1	-0.0523
Q9C005	DPY30;LOC84661	-0.6001
Q12882	DPYD	-0.0065
Q16555	DPYSL2	0.0344
Q01658	DR1	0.0769
Q14919	DRAP1	0.3181
Q9Y295	DRG1	0.0594
P55039	DRG2	-0.0405
Q9NRR4	DROSHA	0.0185
Q9BVC3	DSCC1	-0.2299
O14972	DSCR3	-0.1136
Q14126	DSG2	-0.0719
Q9H410	DSN1	0.1287
P15924	DSP	0.0766
E9PEB9	DST	0.0317
P60981	DSTN	0.0721
Q8TEA8	DTD1	-0.0498
Q9NZJ0	DTL	0.0167
Q96EV8	DTNBP1	-0.2158
Q8N5C7	DTWD1	0.0036
P23919	DTYMK	-0.0652
Q6P1R4	DUS1L	-0.2501
Q9NX74	DUS2	-0.2374
Q96G46	DUS3L	0.1455
O75319	DUSP11	0.151
Q9UNI6	DUSP12	-0.0782
Q9BVJ7	DUSP23	-0.1159
P51452	DUSP3	0.0312
P33316-2	DUT	0.2984
O14640	DVL1;DVL1P1	0.0338
O14641	DVL2	-0.3366
O77932	DXO	-0.1093
Q7RTS9	DYM	-0.0663
Q14204	DYNC1H1	-0.0838
Q13409-3	DYNC1I2	-0.1169
Q9Y6G9	DYNC1LI1	-0.0517
O43237	DYNC1LI2	-0.2749
Q8NCM8	DYNC2H1	-0.0541
P63167	DYNLL1	0.0199
Q96FJ2	DYNLL2	-0.0394
Q9NP97	DYNLRB1	-0.0432
P51808	DYNLT3	0.0361
Q13627	DYRK1A	0.0546
Q56P03	EAPP	-0.165
Q5JPH6	EARS2	-0.0351
Q99848	EBNA1BP2	-0.2208
Q15125	EBP	-0.0534
O95905	ECD	0.1983
P42892-3	ECE1	0.0547
Q13011	ECH1	0.0247
Q9NTX5	ECHDC1	-0.193
Q96DC8	ECHDC3	-0.1251
P30084	ECHS1	0.0264
P42126	ECI1;DCI	-0.109
O75521	ECI2	-0.1739
Q5VYK3	ECM29	-0.0551
Q9BQ95	ECSIT;ZNF428	-0.1601
Q9H8V3	ECT2	-0.0495
Q96F86	EDC3	-0.277
Q6P2E9	EDC4	-0.0373
O60869	EDF1	0.0368
O43854	EDIL3	-0.1839
Q3B7T1	EDRF1	0.0393
Q15075	EEA1	-0.2298
O75530	EED	0.0297
P68104	EEF1A1;EEF1A1P5	-0.0732
Q05639	EEF1A2	0.2063
P24534	EEF1B2	-0.0594
P29692	EEF1D	0.1684
P29692-3	EEF1D	0.2292
O43324	EEF1E1;EEF1E1-BLOC1S5	-0.0608
P26641	EEF1G	-0.0213
P13639	EEF2	0.0716
O00418	EEF2K	-0.0857
P57772	EEFSEC	-0.0421
Q96C19	EFHD2	0.0329
Q14156	EFR3A	-0.106
Q7Z2Z2	EFTUD1	0.0134
Q15029	EFTUD2	-0.0157
P00533	EGFR	-0.1802
Q9GZT9	EGLN1	0.1777
Q8NDI1	EHBP1	0.1149
Q8N3D4	EHBP1L1	0.0773
Q9H4M9	EHD1	-0.212
Q9NZN4	EHD2	0.0097
Q9H223	EHD4	0.0173
Q9H9B1	EHMT1	-0.0262
A2ABF8	EHMT2	-0.0745
O14681	EI24	-0.4358
P41567	EIF1	0.043
Q8N9N8	EIF1AD	-0.0486
P47813	EIF1AX;EIF1AY	-0.0128
Q9BY44	EIF2A	-0.0433
P19525	EIF2AK2	0.058
Q9P2K8	EIF2AK4	-0.2912
Q14232	EIF2B1	-0.0266
P49770	EIF2B2	0.0129
Q9NR50	EIF2B3	-0.0065
Q9UI10	EIF2B4	0.0181
Q13144	EIF2B5	-0.1134
P41214	EIF2D	-0.026
P05198	EIF2S1	-0.0554
P20042	EIF2S2	-0.1079
P41091	EIF2S3;EIF2S3L	0.0678
Q14152	EIF3A	0.0503
P55884	EIF3B	-0.0267
Q99613	EIF3C;EIF3CL	0.0665
O15371	EIF3D	-0.0799
P60228	EIF3E	-0.0247
O00303	EIF3F	-0.1851
O75821	EIF3G	0.034
O15372	EIF3H;EIF3S3	0.027
Q13347	EIF3I	-0.0893
O75822	EIF3J	0.138
Q9UBQ5	EIF3K	-0.0808
Q9Y262	EIF3L	-0.1393
Q9Y262	EIF3L	-0.2796
Q7L2H7	EIF3M	-0.1501
P60842	EIF4A1	-0.0027
Q14240	EIF4A2	0.0965
P38919	EIF4A3	-0.0184
P23588	EIF4B	0.147
P06730	EIF4E	0.0173
O60573	EIF4E2	0.1227
Q13541	EIF4EBP1	-0.135
Q13542	EIF4EBP2	-0.148
Q9NRA8	EIF4ENIF1	-0.0721
E7EUU4	EIF4G1	0.0554
P78344	EIF4G2	0.0479
O43432	EIF4G3	-0.0072
Q15056-2	EIF4H	-0.0117
P55010	EIF5	0.1216
P63241	EIF5A;EIF5AL1	0.0119
O60841	EIF5B	-0.0725
P56537	EIF6	-0.1038
Q9BQ52	ELAC2	-0.0603
Q15717	ELAVL1	0.01
E9PCX3	ELF2	0.1006
P55199	ELL	-0.0682
O00472	ELL2	0.4214
Q96JJ3	ELMO2	0.0268
Q8IZ81	ELMOD2	0.5114
Q6PJG2	ELMSAN1	0.1723
K7EN05	ELOF1	-0.0982
Q9BW60	ELOVL1	-0.1538
Q9NYP7	ELOVL5	0.2426
Q6IA86	ELP2	-0.1136
Q9H9T3	ELP3	-0.0603
Q96EB1	ELP4	-0.0533
Q8TE02	ELP5	0.1108
Q8N766	EMC1	0.0254
Q5UCC4	EMC10	0.0543
Q15006	EMC2	-0.0164
Q9P0I2	EMC3	0.0825
Q5J8M3	EMC4	0.1957
Q9NPA0	EMC7	-0.0376
O43402	EMC8	-0.1911
P50402	EMD	0.022
Q92979	EMG1	-0.0962
O95834	EML2	0.0241
Q32P44	EML3	0.048
Q9HC35	EML4	0.0748
Q9UHX3	EMR2	-0.0184
Q7Z589	EMSY;C11orf30	0.2128
Q8N8S7-2	ENAH	-0.0373
Q14249	ENDOG	-0.2098
P17813	ENG	-0.0266
P06733	ENO1	-0.0585
P09104	ENO2	0.1377
P13929	ENO3	0.2696
Q9UHY7	ENOPH1	-0.0975
Q7L5Y1	ENOSF1	-0.2044
O43768	ENSA	0.2053
Q96N21	ENTHD2	-0.1018
Q9NPA8	ENY2	0.1051
Q5NDL2	EOGT	0.2547
Q09472	EP300	-0.1602
Q96L91	EP400	0.3076
P11171	EPB41	0.1024
Q9H4G0-2	EPB41L1	-0.1069
O43491	EPB41L2	0.0297
Q9HCS5	EPB41L4A	0.2221
P29317	EPHA2	0.0377
P54760	EPHB4	0.0425
P07099	EPHX1	0.0459
Q9Y6I3	EPN1	0.1302
O95208	EPN2	0.279
P58107	EPPK1	-0.0051
P07814	EPRS	0.0346
P42566	EPS15	-0.0471
Q9UBC2	EPS15L1;SPATA22	0.1185
Q9H6S3	EPS8L2	-0.1303
Q9C0D9	EPT1	-0.1008
O75616	ERAL1	-0.112
Q9NZ08	ERAP1	-0.0657
P04626	ERBB2	0.2286
Q96RT1	ERBB2IP	-0.2929
Q8IUD2	ERC1	0.4332
P07992	ERCC1	-0.1784
P18074	ERCC2	-0.1121
P19447	ERCC3	-0.1659
Q92889	ERCC4	-0.1147
P28715	ERCC5	0.1731
Q03468	ERCC6;ERCC6-PGBD3	0.0279
Q2NKX8	ERCC6L	0.2936
P50548	ERF	-0.0736
Q969X5	ERGIC1	-0.3464
Q96RQ1	ERGIC2;RLN3	-0.2477
Q9Y282	ERGIC3	-0.1559
P84090	ERH	-0.0577
Q8IV48	ERI1	-0.1041
O43414	ERI3;PRNPIP	-0.1774
Q96DZ1	ERLEC1	0.1199
O75477	ERLIN1	0.0541
O94905	ERLIN2	-0.1785
Q7Z2K6	ERMP1	-0.1093
Q96HE7	ERO1L	-0.0574
P30040	ERP29	-0.165
Q9BS26	ERP44	-0.1703
Q56NI9	ESCO2	-0.3821
P10768	ESD	-0.0204
Q9H501	ESF1	0.0025
Q14674	ESPL1	0.0495
P11474	ESRRA	0.1824
Q9BSJ8	ESYT1	0.0397
H7BXI1	ESYT2	-0.0505
P62495	ETF1	0.0085
P13804	ETFA	0.0504
P38117	ETFB	-0.0206
Q16134	ETFDH	0.0763
O95571	ETHE1	-0.023
Q92817	EVPL	0.0936
Q01844	EWSR1	0.0731
Q9NV70	EXOC1	0.0275
Q96KP1	EXOC2	-0.0122
O60645	EXOC3	0.0184
Q96A65	EXOC4	-0.1136
O00471	EXOC5	0.0439
Q8TAG9	EXOC6	0.0957
Q9Y2D4	EXOC6B	0.172
Q9UPT5	EXOC7	-0.0204
Q8IYI6	EXOC8	0.2713
Q9Y2C4	EXOG	-0.0179
Q9Y3B2	EXOSC1	-0.088
Q01780	EXOSC10	-0.075
Q13868	EXOSC2	-0.0103
Q9NQT5	EXOSC3	-0.0402
Q9NPD3	EXOSC4	-0.0052
Q9NQT4	EXOSC5	-0.1755
Q5RKV6	EXOSC6	-0.0373
Q15024	EXOSC7	0.1493
Q96B26	EXOSC8	0.0787
Q06265	EXOSC9	0.024
Q93063	EXT2	0.3851
Q9UBQ6	EXTL2	-0.2254
Q99504	EYA3	0.3883
E9PLN6	EYA4	0.3703
Q15910	EZH2	0.32
P15311	EZR	-0.0179
P23610	F8A1	-0.0873
Q01469	FABP5	0.1187
Q13158	FADD	0.1986
O60427	FADS1	-0.0874
O95864	FADS2	-0.0585
Q9UNN5	FAF1	0.0699
Q96CS3	FAF2	-0.0819
P16930	FAH	-0.0475
Q6P587	FAHD1	-0.0829
Q96GK7	FAHD2A;FAHD2B	-0.0575
Q9NVQ4	FAIM	0.1595
Q5T8I3	FAM102B	0.0029
Q9BTL3	FAM103A1	0.0538
Q9NUU6	FAM105A	0.1843
C9J6N5	FAM107B	0.1902
Q6SJ93	FAM111B	-0.0265
Q8IWE2	FAM114A1	-0.2546
Q9NRY5	FAM114A2	-0.1012
Q9Y4C2	FAM115A	-0.0419
Q9BPY3	FAM118B	0.0485
Q9NZB2	FAM120A	-0.2315
Q96EK7	FAM120B	0.0479
Q9BYI3	FAM126A	0.1512
A6ZKI3	FAM127A	0.3007
Q9BWD3	FAM127B	-0.0009
Q96TA1	FAM129B	-0.1427
Q96C01	FAM136A	0.046
Q5W0V3	FAM160B1	-0.2609
Q96A26	FAM162A	-0.0378
Q8WUF8	FAM172A	-0.1335
Q6P4H8	FAM173B	-0.3373
Q6UWZ7	FAM175A	-0.6811
Q15018	FAM175B	0.0468
Q9GZU8	FAM192A	0.0475
Q9BUT9	FAM195A	-0.1076
C9JLW8	FAM195B	-0.1222
Q9NSI2	FAM207A	-0.0871
Q9UK61	FAM208A	0.1296
Q5VWN6	FAM208B	-0.3286
O75063	FAM20B	0.084
Q96ND0	FAM210A	0.0652
Q9BRX8	FAM213A	0.1538
Q641Q2	FAM21A;FAM21B;FAM21C	-0.0546
Q92520	FAM3C	-0.2088
Q8TCE6	FAM45A;FAM45B	-0.1273
Q96IP4	FAM46A	-0.495
Q9NUQ9	FAM49B	0.0767
Q14320	FAM50A	-0.0302
Q9Y247	FAM50B	-0.1806
Q9NP50	FAM60A	-0.0153
Q6ZS17	FAM65A	-0.1909
Q9H4H8	FAM83D	-0.18
Q8N5H3	FAM89B	0.1519
Q658Y4	FAM91A1	-0.2455
Q9Y3D0	FAM96B	0.0308
Q8NCA5	FAM98A	-0.0653
Q52LJ0-2	FAM98B	0.2223
Q8NB91	FANCB	-0.0339
Q9BXW9	FANCD2	0.1731
Q9NVI1	FANCI	0.1082
Q9NW38	FANCL	-0.0209
Q8WVX9	FAR1	0.1118
Q9Y4F1	FARP1	0.0893
O94887	FARP2	0.0128
O95363	FARS2	0.2607
Q9Y285	FARSA	-0.0815
Q9NSD9	FARSB	-0.0712
P25445	FAS	0.08
P49327	FASN	0.0368
Q53R41	FASTKD1	-0.5465
Q9NYY8	FASTKD2	0.0422
Q14CZ7	FASTKD3	0.2389
Q7L8L6	FASTKD5	-0.0962
Q14517	FAT1	-0.01
P62861	FAU	-0.0306
P22087	FBL	0.0732
P23142-4	FBLN1	-0.4297
P35555	FBN1	0.205
P35556	FBN2	-0.1006
Q96ME1-4	FBXL18	-0.2834
Q86XK2	FBXO11	0.0368
O94952	FBXO21	0.0153
Q8NEZ5	FBXO22	-0.1339
Q9NVF7	FBXO28	-0.051
Q9UK99	FBXO3	-0.1623
Q8TB52	FBXO30	0.1483
Q6PIJ6	FBXO38	0.0131
Q9UKT5	FBXO4	0.1769
Q9Y3I1	FBXO7	-0.066
Q5XUX1-3	FBXW9	0.0377
Q9Y324	FCF1	-0.0202
Q0JRZ9	FCHO2	-0.1884
P37268	FDFT1	0.0148
P14324	FDPS	-0.1756
Q6P4F2	FDX1L	-0.3891
P22570	FDXR	-0.0835
P22830	FECH	0.0217
P39748	FEN1	0.0365
P16591	FER	-0.0129
Q9BQL6	FERMT1	-0.1617
Q96AC1	FERMT2	-0.0133
Q9UHY8	FEZ2;DKFZp779C2259	0.1276
P09038	FGF2	-0.3014
O95684	FGFR1OP	-0.1962
P07954-2	FH	-0.0778
Q13642-1	FHL1	-0.0819
Q14192	FHL2	-0.0159
Q13643	FHL3	-0.1816
Q9Y613	FHOD1	-0.0292
O43427	FIBP	0.0028
Q6PIW4	FIGNL1	0.094
Q6UN15	FIP1L1	-0.031
Q9Y3D6	FIS1	0.2216
Q96AY3	FKBP10	0.0304
Q9NYL4	FKBP11	-0.3435
Q9NWM8	FKBP14	-0.1944
Q5T1M5	FKBP15	-0.0835
P62942	FKBP1A;FKBP12-Exip2	-0.0645
P26885	FKBP2	-0.1688
Q00688	FKBP3	-0.0143
Q02790	FKBP4	0.0393
Q13451	FKBP5	0.1358
Q9Y680	FKBP7	-0.2514
Q14318-2	FKBP8	-0.0077
O95302	FKBP9	-0.0537
Q8NFF5	FLAD1	-0.2514
Q13045	FLII	0.0103
Q13045-2	FLII	-0.0013
H0Y5C6	FLNA	-0.1334
P21333	FLNA	-0.1399
O75369-8	FLNB	-0.0166
Q14315	FLNC	-0.0593
O75955	FLOT1	0.1098
Q14254	FLOT2	0.0018
Q9Y5Y0	FLVCR1	0.4099
Q96CP2	FLYWCH2	0.2302
O95466	FMNL1	-0.0982
Q96PY5	FMNL2	0.1866
Q06787-6	FMR1	0.6001
Q06787-6	FMR1	0.5389
P02751	FN1	-0.5663
Q9H479	FN3K	-0.0407
Q9HA64	FN3KRP	0.0492
Q96RU3	FNBP1	0.2782
Q5T0N5-2	FNBP1L	0.2236
Q8N3X1	FNBP4	0.1051
Q9Y2H6	FNDC3A	0.2924
Q53EP0	FNDC3B	-0.1072
P49354	FNTA	0.0263
P49356	FNTB	-0.4249
Q5VW36	FOCAD	-0.0942
P15328	FOLR1	-0.171
P15408	FOSL2	0.4527
P85037	FOXK1	-0.0757
Q01167	FOXK2	-0.1792
Q9H334	FOXP1	0.2968
Q8IVH2	FOXP4	-0.0507
Q96CU9	FOXRED1	-0.2494
Q05932	FPGS	0.018
O14772	FPGT;FPGT-TNNI3K	-0.0242
Q14331	FRG1;FRG1B	0.1407
O94915	FRYL	-0.0856
Q16658	FSCN1	-0.0075
Q6MZW2	FSTL4	0.2086
P02794	FTH1	0.2036
P02792	FTL	-0.0513
Q9C0B1	FTO	-0.0091
Q9UET6	FTSJ1	-0.0952
Q9UI43	FTSJ2	0.2324
Q8IY81	FTSJ3	-0.1509
Q96AE4	FUBP1	-0.0908
Q96AE4-2	FUBP1	-0.1861
Q96I24	FUBP3	0.01
Q9BTY2	FUCA2	0.4189
Q9BWH2	FUNDC2	0.0531
P35637	FUS	0.096
Q495W5	FUT11	-0.2971
Q16595	FXN	-0.2076
P51114	FXR1	-0.164
P51116	FXR2	0.1425
Q9BQS8	FYCO1	-0.0414
Q96QD9	FYTTD1	-0.2629
Q13283	G3BP1	-0.1191
Q9UN86	G3BP2	0.0164
Q9UN86-2	G3BP2	0.2439
P11413	G6PD	-0.1835
P10253	GAA	-0.1246
Q9H0R8	GABARAP	0.0306
P60520	GABARAPL2	-0.0178
Q06546	GABPA	-0.0336
Q8TAE8	GADD45GIP1	-0.0042
O14976	GAK	-0.0058
Q14376	GALE	-0.1038
P51570	GALK1	-0.0906
Q01415	GALK2	0.0687
Q96C23	GALM	0.0481
P34059	GALNS	0.0284
Q10472	GALNT1	-0.0317
Q10471	GALNT2	0.0656
Q14435	GALNT3	-0.467
Q86SF2	GALNT7	0.2598
Q86SF2	GALNT7	0.1993
P07902	GALT	-0.2294
Q14353	GAMT	-0.1869
Q14697	GANAB	0.0323
Q14697-2	GANAB	-0.3768
P04406	GAPDH	-0.0044
O14556	GAPDHS	-0.3967
Q14C86	GAPVD1	0.0958
Q9NY12	GAR1	-0.1308
P41250	GARS	0.0376
P22102	GART	-0.0756
Q8WUU5	GATAD1	0.292
Q86YP4	GATAD2A	0.25
Q8WXI9	GATAD2B	0.0506
H0YIV9	GATC	0.0391
P04062	GBA	-0.2566
O75323	GBAS	-0.088
Q04446	GBE1	0.1198
Q92538	GBF1	-0.0225
P32455	GBP1	-0.3114
P32456	GBP2	-0.2707
O75600	GCAT	-0.1611
Q8IWJ2	GCC2	0.185
Q92947	GCDH	-0.1132
P16383	GCFC2	-0.2784
P48506	GCLC	0.2014
P48507	GCLM	0.2314
Q92616	GCN1L1	0.0153
P23434	GCSH	-0.4693
Q9Y2T3	GDA	0.5566
Q8TB36	GDAP1	0.1104
Q9NXN4	GDAP2	0.0111
Q9NZC3	GDE1	-0.1859
P31150	GDI1	0.0261
P50395	GDI2	-0.0606
O14893	GEMIN2	0.0808
P57678	GEMIN4	-0.026
Q8TEQ6	GEMIN5	0.0852
Q8WXD5	GEMIN6	-0.1171
Q9H840	GEMIN7	-0.3241
Q9NWZ8	GEMIN8	0.0469
Q7L5D6	GET4	-0.1633
Q96RP9	GFM1	-0.2459
Q969S9	GFM2	-0.0835
Q06210	GFPT1	0.1687
O94808	GFPT2	0.1004
Q9UJY5	GGA1	-0.2126
Q9UJY4	GGA2	0.1381
Q9NZ52	GGA3	-0.1294
O75223	GGCT	-0.051
P38435	GGCX	-0.2685
Q92820	GGH	-0.1538
O95749	GGPS1	0.2273
Q8N2G8	GHDC	-0.2669
Q9H3K2	GHITM	-0.3348
Q9NWU2	GID8	0.0038
Q6Y7W6	GIGYF2	0.1834
Q14691	GINS1	0.1227
Q9Y248	GINS2	0.1099
Q9BRX5	GINS3	0.1697
Q9BRT9	GINS4	0.1698
O14908	GIPC1	-0.4507
Q8TF65	GIPC2	-0.0475
Q8TF64	GIPC3	0.1025
Q9Y2X7	GIT1	0.1276
Q14161	GIT2	-0.0411
P32189	GK;GK3P	-0.3862
P06280	GLA	-0.1723
P16278	GLB1	-0.135
Q86VQ1	GLCCI1	-0.34
O94923	GLCE	0.1292
Q53GS7	GLE1	-0.0469
Q92896	GLG1	-0.0763
P48060	GLIPR1;SEMA6A	-0.5048
Q9H4G4	GLIPR2	0.2957
Q92990	GLMN	-0.0645
Q04760	GLO1	0.1442
Q9HC38-2	GLOD4	0.0408
P35754	GLRX	-0.1292
Q9NS18	GLRX2	0.2235
O76003	GLRX3	-0.0747
Q86SX6	GLRX5	0.1422
O94925-3	GLS	-0.5039
Q68CQ7	GLT8D1	-0.5761
Q9NZD2	GLTP	-0.0157
Q9NZM5	GLTSCR2	-0.1195
P00367	GLUD1;GLUD2	-0.1426
P15104	GLUL	-0.0377
Q49A26	GLYR1	0.0775
P17900	GM2A	0.0596
O60547	GMDS	0.1068
Q9Y692	GMEB1	-0.0399
P60983	GMFB	0.0214
O75496	GMNN	-0.0732
Q96IJ6	GMPPA	-0.1066
Q9Y5P6	GMPPB	-0.1543
Q9P2T1	GMPR2	-0.0817
P49915	GMPS	0.0256
P29992	GNA11	-0.0635
Q03113	GNA12	0.1837
Q14344	GNA13	-0.0386
P63096	GNAI1	-0.1911
P04899	GNAI2	-0.0331
P08754	GNAI3	-0.0963
P50148	GNAQ	0.085
P63092	GNAS	-0.211
P62873	GNB1	-0.0334
Q9BYB4	GNB1L	-0.131
P62879	GNB2	-0.0309
P63244	GNB2L1	-0.0689
Q9HAV0	GNB4	0.0733
Q9Y223	GNE	0.2273
P50151	GNG10	-0.3279
P61952	GNG11	-0.1275
Q9UBI6	GNG12	-0.3754
P63218	GNG5	0.3807
P36915	GNL1	-0.0271
Q13823	GNL2	0.0175
Q9BVP2	GNL3	-0.1263
Q9NVN8	GNL3L	-0.1922
O15228	GNPAT	-0.0515
P46926	GNPDA1	0.0226
Q8TDQ7	GNPDA2	-0.1556
Q96EK6	GNPNAT1	0.7062
P15586	GNS	-0.2267
Q92805	GOLGA1	-0.1244
Q08379	GOLGA2	0.0595
Q08378	GOLGA3	0.0988
Q13439	GOLGA4	-0.0097
Q8TBA6	GOLGA5	0.502
Q7Z5G4	GOLGA7	0.1223
O00461	GOLIM4	0.3838
Q8NBJ4	GOLM1	-0.0639
Q9H4A6	GOLPH3	0.0289
Q9H4A5	GOLPH3L	-0.095
Q9H869-5	GON4L	-0.2206
Q9HD26-2	GOPC	0.0163
Q9H8Y8	GORASP2	0.0124
E9PCW1	GOSR1	0.021
O14653	GOSR2	-0.2086
P17174	GOT1	0.15
P00505	GOT2	0.0145
Q8IXQ4	GPALPP1	0.0959
Q8N954	GPATCH11	0.2873
Q5T3I0	GPATCH4	0.1233
Q9UKJ3	GPATCH8	0.023
P35052	GPC1	-0.4063
P78333	GPC5	-0.177
Q8N335	GPD1L	0.0527
P43304	GPD2	-0.0149
Q9NQX3	GPHN	0.1225
P06744	GPI	-0.0459
Q92917	GPKOW	0.0639
Q9HCN4	GPN1	-0.1091
Q9UHW5	GPN3	0.1036
Q5VW38-2	GPR107	-0.5073
Q86V85	GPR180	-0.26
Q8NFJ5	GPRC5A	-0.3563
Q7Z2K8	GPRIN1	-0.0293
C9JFE4	GPS1	-0.1854
Q13227	GPS2	0.058
Q8TD30	GPT2	-0.1331
P07203	GPX1	-0.3555
P36969	GPX4	-0.0615
Q96SL4	GPX7	-0.2068
[truncated: 3,912 more rows]
