# Supplementary material for: Proteomics reveals signal peptide features determining the client specificity in human TRAP-dependent ER protein import
Source: Nat Commun. 2018 Sep 14;9:3765. doi: 10.1038/s41467-018-06188-z (PMC6138672; doi:10.1038/s41467-018-06188-z)
Supplement: Supplementary file 6 — Supplementary Data 3 [file 41467_2018_6188_MOESM6_ESM.xlsx]

## Sheet: Sheet 1
supplementary data 3_sec61_down
Accession	Gene	Full protein name	log2 fold change	Subcellular location	SS or TMD	Glycosylation sites
Q6MZW2	FSTL4	Follistatin-related protein 4	-4.3584	Secreted	SP	1
Q99470	SDF2	Stromal cell-derived factor 2	-3.1669	Secreted	SP	0
Q99519	NEU1	Sialidase-1	-3.1597	Cell membrane, Lysosome membrane, Lysosome lumen, Cytoplasmic vesicle	SP	3
P35749	MYH11	Myosin-11	-2.8276	Melanosome		0
P07858	CTSB	Cathepsin B	-2.801	Lysosome, Melanosome, Secreted, Extracellular space	SP	1
P06756	ITGAV	Integrin alpha-V	-2.7997	Focal adhesion, Membrane, Cell junction	SP, TMD	13
P18084	ITGB5	Integrin beta-5	-2.795	Membrane	SP, TMD	8
Q14554	PDIA5	Protein disulfide-isomerase A5	-2.7485	Endoplasmic reticulum lumen	SP	0
P35354	PTGS2	Prostaglandin G/H synthase 2	-2.7242	Microsome membrane, Endoplasmic reticulum membrane	SP	4
O14657	TOR1B	Torsin-1B	-2.7087	Nucleus membrane, Endoplasmic reticulum lumen	SP	2
Q9H6X2	ANTXR1	Anthrax toxin receptor 1	-2.6759	Lamellipodium membrane, Cell projection, Cell membrane, Filopodium membrane	SP, TMD	3
Q13217	DNAJC3	DnaJ homolog subfamily C member 3	-2.6432	Endoplasmic reticulum	SP	0
O60245	PCDH7	Protocadherin-7	-2.6276	Cell membrane	SP, TMD	7
P61619	SEC61A1;SEC61A2	Protein transport protein Sec61 subunit alpha isoform 1	-2.5991	Endoplasmic reticulum membrane	TMD	0
Q96RQ1	ERGIC2;RLN3	Endoplasmic reticulum-Golgi intermediate compartment protein 2	-2.5756	cis-Golgi network membrane, Endoplasmic reticulum-Golgi intermediate compartment membrane, Cytoplasm, Golgi apparatus, Endoplasmic reticulum membrane, Nucleus	TMD	0
Q13308	PTK7	Inactive tyrosine-protein kinase 7	-2.57	Membrane, Cell junction	SP, TMD	10
Q8NBP7	PCSK9	Proprotein convertase subtilisin/kexin type 9	-2.5389	Endosome, Golgi apparatus, Cell surface, Secreted, Cytoplasm, Endoplasmic reticulum, Lysosome	SP	1
P52569	SLC7A2	Cationic amino acid transporter 2	-2.5368	Cell membrane	TMD	3
Q10472	GALNT1	Polypeptide N-acetylgalactosaminyltransferase 1	-2.5295	Golgi apparatus, Secreted, Golgi stack membrane	TMD	2
Q8NBK3	SUMF1	Sulfatase-modifying factor 1	-2.4554	Endoplasmic reticulum lumen	SP	1
O60333-3	KIF1B	Kinesin-like protein KIF1B	-2.4476	Cytoplasmic vesicle, Cytoplasm, Cytoskeleton, Mitochondrion		0
P38435	GGCX	Vitamin K-dependent gamma-carboxylase	-2.427	Endoplasmic reticulum membrane	TMD	2
Q9H4F8	SMOC1	SPARC-related modular calcium-binding protein 1	-2.3597	Basement membrane, Extracellular matrix, Extracellular space, Secreted	SP	2
Q9BWS9	CHID1	Chitinase domain-containing protein 1	-2.342	Secreted, Lysosome	SP	0
O94766	B3GAT3	Galactosylgalactosylxylosylprotein 3-beta-glucuronosyltransferase 3	-2.3226	Golgi apparatus membrane, cis-Golgi network, Golgi apparatus	TMD	1
Q8WTV0-2	SCARB1	Scavenger receptor class B member 1	-2.2641	Caveola, Membrane, Cell membrane	TMD	9
P35555	FBN1	Fibrillin-1	-2.2564	Extracellular matrix, Secreted, Extracellular space	SP	15
P40189	IL6ST	Interleukin-6 receptor subunit beta	-2.2062	Secreted, Cell membrane	SP, TMD	10
Q96KC8	DNAJC1	DnaJ homolog subfamily C member 1	-2.1751	Endoplasmic reticulum membrane, Nucleus membrane, Microsome membrane	SP, TMD	0
O15438	ABCC3	Canalicular multispecific organic anion transporter 2	-2.1516	Membrane	TMD	3
Q8IXB1	DNAJC10	DnaJ homolog subfamily C member 10	-2.1335	Endoplasmic reticulum lumen	SP	1
O00584	RNASET2	Ribonuclease T2	-2.1235	Lysosome lumen, Endoplasmic reticulum lumen, Secreted	SP	3
G3V5J8	SLC39A9	Zinc transporter ZIP9	-2.1164	Membrane	TMD	2
Q9NXG6	P4HTM	Transmembrane prolyl 4-hydroxylase	-2.1131	Endoplasmic reticulum membrane	TMD	3
Q86XX4	FRAS1	Extracellular matrix protein FRAS1	-2.0968	Cell membrane	SP, TMD	17
Q8IV08	PLD3	Phospholipase D3	-2.0919	Endoplasmic reticulum membrane	TMD	2
Q92766	RREB1	Ras-responsive element-binding protein 1	-2.0556	Nucleus speckle		0
Q9H173	SIL1	Nucleotide exchange factor SIL1	-2.0526	Endoplasmic reticulum lumen	SP	2
Q96HD1	CRELD1	Cysteine-rich with EGF-like domain protein 1	-2.0397	Membrane	SP, TMD	2
P06858	LPL	Lipoprotein lipase	-2.0224	Cell membrane, Secreted	SP	2
Q02388	COL7A1	Collagen alpha-1(VII) chain	-2.0152	Extracellular matrix, Basement membrane, Extracellular space, Secreted	SP	5
P43251	BTD	Biotinidase	-2.0107	Secreted, Extracellular space	SP	6
P02795	MT2A;MT1X;MT1G	Metallothionein-2	-2.0058			0
P15144	ANPEP	Aminopeptidase N	-1.9927	Cytosol, Cytoplasm, Cell membrane	TMD	10
P54289	CACNA2D1	Voltage-dependent calcium channel subunit alpha-2/delta-1	-1.9394	Membrane	SP, TMD	16
P17813	ENG	Endoglin	-1.9352	Membrane	SP, TMD	5
O75503	CLN5	Ceroid-lipofuscinosis neuronal protein 5	-1.9145	Membrane, Lysosome	TMD	8
Q9UBV2	SEL1L	Protein sel-1 homolog 1	-1.9144	Endoplasmic reticulum membrane	SP, TMD	5
Q8NE01	CNNM3	Metal transporter CNNM3	-1.9091	Cell membrane	TMD	1
O00767	SCD	Acyl-CoA desaturase	-1.8957	Endoplasmic reticulum membrane	TMD	0
Q7Z2K6	ERMP1	Endoplasmic reticulum metallopeptidase 1	-1.853	Endoplasmic reticulum membrane	TMD	2
Q12841	FSTL1	Follistatin-related protein 1	-1.8516	Secreted	SP	3
Q9NYU1	UGGT2	UDP-glucose:glycoprotein glucosyltransferase 2	-1.8422	Endoplasmic reticulum-Golgi intermediate compartment, Endoplasmic reticulum lumen	SP	4
Q9H6E4	CCDC134	Coiled-coil domain-containing protein 134	-1.8168	Secreted	SP	0
P15941	MUC1	Mucin-1	-1.7541	Cytoplasm, Secreted, Apical cell membrane, Cell membrane, Nucleus	SP, TMD	9
P11166	SLC2A1	Solute carrier family 2, facilitated glucose transporter member 1	-1.7539	Cell membrane, Melanosome	TMD	1
Q8IZA0	KIAA0319L	Dyslexia-associated protein KIAA0319-like protein	-1.7464	Golgi apparatus membrane, Golgi apparatus, Cell membrane, trans-Golgi network membrane, Cytoplasmic granule membrane	TMD	5
Q70UQ0	IKBIP	Inhibitor of nuclear factor kappa-B kinase-interacting protein	-1.7462	Endoplasmic reticulum membrane	TMD	2
Q96AY3	FKBP10	Peptidyl-prolyl cis-trans isomerase FKBP10	-1.721	Endoplasmic reticulum lumen	SP	7
Q96DZ1	ERLEC1	Endoplasmic reticulum lectin 1	-1.709	Endoplasmic reticulum lumen	SP	1
Q14114	LRP8	Low-density lipoprotein receptor-related protein 8	-1.7033	Cell membrane, Secreted	SP, TMD	6
Q5T9L3	WLS	Protein wntless homolog	-1.6986	Golgi apparatus membrane, Cytoplasmic vesicle membrane, Early endosome membrane, Cell membrane, Endoplasmic reticulum membrane	SP, TMD	0
Q16790	CA9	Carbonic anhydrase 9	-1.6952	Cell projection, Microvillus membrane, Nucleus, Nucleolus, Cell membrane	SP, TMD	2
Q5NDL2	EOGT	EGF domain-specific O-linked N-acetylglucosamine transferase	-1.6718	Endoplasmic reticulum lumen	SP	1
Q9Y624	F11R	Junctional adhesion molecule A	-1.6488	Tight junction, Cell junction, Cell membrane	SP, TMD	2
Q13724	MOGS	Mannosyl-oligosaccharide glucosidase	-1.6407	Endoplasmic reticulum membrane	TMD	1
Q9H0X4	ITFG3	Protein FAM234A	-1.6353	Membrane	TMD	4
Q9ULF5	SLC39A10	Zinc transporter ZIP10	-1.63	Membrane	SP, TMD	4
Q86SJ2	AMIGO2	Amphoterin-induced protein 2	-1.6287	Cell membrane, Nucleus	SP, TMD	8
P42892	ECE1	Endothelin-converting enzyme 1	-1.6217	Cell membrane	TMD	10
P53634	CTSC	Dipeptidyl peptidase 1	-1.6171	Lysosome	SP	4
Q7LGA3	HS2ST1	Heparan sulfate 2-O-sulfotransferase 1	-1.6092	Golgi apparatus membrane	TMD	2
Q9BRK5	SDF4	45 kDa calcium-binding protein	-1.6012	Cell membrane, Golgi apparatus lumen, Cell projection, Bleb, Cytoplasm	SP	1
Q8TBP6	SLC25A40	Solute carrier family 25 member 40	-1.6008	Mitochondrion inner membrane	TMD	0
Q9UNW1	MINPP1	Multiple inositol polyphosphate phosphatase 1	-1.5993	Endoplasmic reticulum lumen	SP	2
Q6UXH1	CRELD2	Cysteine-rich with EGF-like domain protein 2	-1.5904	Secreted, Endoplasmic reticulum	SP	1
O75477	ERLIN1	Erlin-1	-1.5815	Endoplasmic reticulum membrane	TMD	1
Q9BRR6	ADPGK	ADP-dependent glucokinase	-1.5771	Secreted	SP	0
Q8TCB0	IFI44	Interferon-induced protein 44	-1.5701	Cytoplasm		0
O43852-2	CALU	Calumenin	-1.5693	Sarcoplasmic reticulum lumen, Endoplasmic reticulum membrane, Secreted, Golgi apparatus, Melanosome	SP	1
P98160	HSPG2	Basement membrane-specific heparan sulfate proteoglycan core protein	-1.5641	Secreted, Extracellular space, Extracellular matrix, Basement membrane	SP	17
O75177	SS18L1	Calcium-responsive transactivator	-1.5454	Chromosome, Centromere, Kinetochore, Nucleus		0
Q969X5	ERGIC1	Endoplasmic reticulum-Golgi intermediate compartment protein 1	-1.5445	Golgi apparatus membrane, Endoplasmic reticulum-Golgi intermediate compartment membrane, Endoplasmic reticulum membrane	TMD	1
Q86UY8	NT5DC3	5'-nucleotidase domain-containing protein 3	-1.5422			0
P55061	TMBIM6	Bax inhibitor 1	-1.5419	Endoplasmic reticulum membrane	TMD	0
Q9H0R4	HDHD2	Haloacid dehalogenase-like hydrolase domain-containing protein 2	-1.5412			0
Q93063	EXT2	Exostosin-2	-1.541	Golgi apparatus membrane, Endoplasmic reticulum membrane	TMD	2
Q92791	LEPREL4	Synaptonemal complex protein SC65	-1.5188	Chromosome, Nucleus, Nucleolus		0
Q8N2K0	ABHD12	Monoacylglycerol lipase ABHD12	-1.5136	Membrane	TMD	0
Q9NZ08	ERAP1	Endoplasmic reticulum aminopeptidase 1	-1.5069	Endoplasmic reticulum membrane	TMD	5
P60468	SEC61B	Protein transport protein Sec61 subunit beta	-1.5002	Endoplasmic reticulum membrane	TMD	0
Q16880	UGT8	2-hydroxyacylsphingosine 1-beta-galactosyltransferase	-1.4843	Membrane	SP, TMD	3
P10619	CTSA	Lysosomal protective protein	-1.4813	Lysosome	SP	2
Q12797	ASPH	Aspartyl/asparaginyl beta-hydroxylase	-1.4768	Sarcoplasmic reticulum membrane, Endoplasmic reticulum membrane	TMD	2
P13497	BMP1	Bone morphogenetic protein 1	-1.4714	Secreted, Extracellular space, Golgi apparatus, trans-Golgi network, Extracellular matrix	SP	5
Q96AQ6	PBXIP1	Pre-B-cell leukemia transcription factor-interacting protein 1	-1.4678	Cytoskeleton, Nucleus, Cytoplasm		0
Q8IY21	DDX60	Probable ATP-dependent RNA helicase DDX60	-1.4643	Cytoplasm		0
Q6P4E1	CASC4	Protein CASC4	-1.4562	Membrane	TMD	0
Q9BZ67	FRMD8;FRMD8P1	FERM domain-containing protein 8	-1.4528			0
P08069	IGF1R	Insulin-like growth factor 1 receptor	-1.4405	Cell membrane	SP, TMD	16
O94905	ERLIN2	Erlin-2	-1.4384	Endoplasmic reticulum membrane	TMD	1
Q92626	PXDN	Peroxidasin homolog	-1.4365	Extracellular space, Secreted, Extracellular matrix	SP	9
Q17R31	TATDN3	Putative deoxyribonuclease TATDN3	-1.4365	Nucleus		0
P10253	GAA	Lysosomal alpha-glucosidase	-1.4321	Lysosome membrane, Lysosome	SP	7
Q14517	FAT1	Protocadherin Fat 1	-1.4309	Cytoplasm, Nucleus, Cell membrane, Perinuclear region	SP, TMD	23
P15291	B4GALT1	Beta-1,4-galactosyltransferase 1	-1.4282	Secreted, Cell surface, Golgi apparatus, Cell membrane, Filopodium, Golgi stack membrane, Cell projection	TMD	1
Q9BX95	SGPP1	Sphingosine-1-phosphate phosphatase 1	-1.4233	Endoplasmic reticulum membrane	TMD	0
Q8TED1	GPX8	Probable glutathione peroxidase 8	-1.3969	Membrane	TMD	0
Q99538	LGMN	Legumain	-1.3963	Lysosome	SP	4
Q92743	HTRA1	Serine protease HTRA1	-1.3824	Cell membrane, Secreted, Cytoplasm, Cytosol	SP	0
Q96F45	ZNF503	Zinc finger protein 503	-1.3747	Nucleus		0
P07093-2	SERPINE2	Glia-derived nexin	-1.3715	Secreted, Extracellular space	SP	2
Q9Y282	ERGIC3	Endoplasmic reticulum-Golgi intermediate compartment protein 3	-1.3705	Golgi apparatus, Endoplasmic reticulum membrane, Endoplasmic reticulum-Golgi intermediate compartment membrane, cis-Golgi network membrane	TMD	2
O94901	UNC84A;SUN1	SUN domain-containing protein 1	-1.3698	Nucleus inner membrane	TMD	0
Q8TB96	ITFG1	T-cell immunomodulatory protein	-1.3603	Membrane, Secreted	SP, TMD	12
Q6ZWJ1	STXBP4	Syntaxin-binding protein 4	-1.3465	Cytoplasm		0
Q6UX71	PLXDC2	Plexin domain-containing protein 2	-1.3436	Membrane	SP, TMD	2
Q13641	TPBG	Trophoblast glycoprotein	-1.3339	Cell membrane	SP, TMD	3
P06280	GLA	Alpha-galactosidase A	-1.327	Lysosome	SP	4
Q99674	CGREF1	Cell growth regulator with EF hand domain protein 1	-1.3152	Secreted	SP	0
Q8NFQ8	TOR1AIP2	Torsin-1A-interacting protein 2	-1.2998	Endoplasmic reticulum membrane, Nucleus membrane	TMD	1
P49006	MARCKSL1	MARCKS-related protein	-1.2942	Cytoplasm, Membrane, Cell membrane		0
Q08AF3	SLFN5;MAP3K10	Schlafen family member 5	-1.2887			0
Q70UQ0-4	IKBIP	Inhibitor of nuclear factor kappa-B kinase-interacting protein	-1.2867	Endoplasmic reticulum membrane	TMD	2
O95297	MPZL1	Myelin protein zero-like protein 1	-1.2857	Membrane	SP, TMD	2
Q9BVK6	TMED9	Transmembrane emp24 domain-containing protein 9	-1.2674	cis-Golgi network membrane, Endoplasmic reticulum-Golgi intermediate compartment membrane, Golgi apparatus, Endoplasmic reticulum membrane, trans-Golgi network membrane	SP, TMD	1
O95749	GGPS1	Geranylgeranyl pyrophosphate synthase	-1.2495	Cytoplasm		0
Q9NVV0	TMEM38B	Trimeric intracellular cation channel type B	-1.2475	Endoplasmic reticulum membrane	TMD	0
Q9UDT6	CLIP2	CAP-Gly domain-containing linker protein 2	-1.245	Cytoskeleton, Cytoplasm		0
P10586	PTPRF	Receptor-type tyrosine-protein phosphatase F	-1.2415	Membrane	SP, TMD	6
O95864	FADS2	Fatty acid desaturase 2	-1.2403	Endoplasmic reticulum membrane	TMD	0
O00468-6	AGRN	Agrin	-1.2401	Cell membrane, Secreted, Extracellular space, Cell junction, Extracellular matrix, Synapse	SP	5
O14967	CLGN	Calmegin	-1.233	Endoplasmic reticulum membrane	SP, TMD	0
Q8N129	CNPY4	Protein canopy homolog 4	-1.222	Secreted	SP	0
Q86X95	CIR1	Corepressor interacting with RBPJ 1	-1.221	Cytoskeleton, Nucleus speckle, Centrosome, Microtubule organizing center, Cytoplasm		0
P21589	NT5E	5'-nucleotidase	-1.2145	Cell membrane	SP	4
Q10589	BST2	Bone marrow stromal antigen 2	-1.2031	Cytoplasm, trans-Golgi network, Late endosome, Apical cell membrane, Cell membrane, Golgi apparatus, Membrane raft	TMD	2
P35052	GPC1	Glypican-1	-1.1998	Endosome, Cell membrane, Extracellular space, Secreted	SP	5
P20908	COL5A1	Collagen alpha-1(V) chain	-1.1998	Extracellular matrix, Secreted, Extracellular space	SP	0
Q15032-2	R3HDM1	R3H domain-containing protein 1	-1.1992			0
Q9H204	MED28	Mediator of RNA polymerase II transcription subunit 28	-1.1986	Membrane, Cytoplasm, Nucleus		0
P54277	PMS1	PMS1 protein homolog 1	-1.1887	Nucleus		0
P51688	SGSH	N-sulphoglucosamine sulphohydrolase	-1.1872	Lysosome	SP	5
Q02818	NUCB1	Nucleobindin-1	-1.1833	Golgi apparatus, Secreted, cis-Golgi network membrane, Cytoplasm	SP	0
Q8NFJ5	GPRC5A	Retinoic acid-induced protein 3	-1.1828	Cytoplasmic vesicle membrane, Cell membrane	TMD	1
Q13642-1	FHL1	Four and a half LIM domains protein 1	-1.1823	Nucleus, Cytoplasm, Cytosol		0
Q9P2B2	PTGFRN	Prostaglandin F2 receptor negative regulator	-1.1794	trans-Golgi network membrane, Endoplasmic reticulum membrane, Golgi apparatus	SP, TMD	9
P56181-2	NDUFV3	NADH dehydrogenase [ubiquinone] flavoprotein 3, mitochondrial	-1.1755	Mitochondrion inner membrane		0
Q14696	MESDC2	LDLR chaperone MESD	-1.1731	Endoplasmic reticulum	SP	1
P07942	LAMB1	Laminin subunit beta-1	-1.1686	Extracellular matrix, Basement membrane, Secreted, Extracellular space	SP	11
Q9UKM7	MAN1B1	Endoplasmic reticulum mannosyl-oligosaccharide 1,2-alpha-mannosidase	-1.1652	Endoplasmic reticulum membrane	TMD	0
O14672	ADAM10	Disintegrin and metalloproteinase domain-containing protein 10	-1.1615	Cell membrane, Golgi apparatus membrane	SP, TMD	4
O00459	PIK3R2	Phosphatidylinositol 3-kinase regulatory subunit beta	-1.1588			0
Q96FF9	CDCA5	Sororin	-1.1564	Nucleus, Cytoplasm, Chromosome		0
Q53EP0	FNDC3B	Fibronectin type III domain-containing protein 3B	-1.1527	Membrane	TMD	0
Q9NYU2	UGGT1	UDP-glucose:glycoprotein glucosyltransferase 1	-1.1525	Endoplasmic reticulum lumen, Endoplasmic reticulum-Golgi intermediate compartment	SP	2
Q9UPN3-2		Microtubule-actin cross-linking factor 1, isoforms 1/2/3/5	-1.1512	Cytoskeleton, Golgi apparatus, Cell membrane, Cytoplasm, Ruffle membrane, Cell projection		0
Q9UM22	UCC1;EPDR1	Mammalian ependymin-related protein 1	-1.1475	Secreted	SP	2
Q9NXH8	TOR4A	Torsin-4A	-1.1465	Membrane	TMD	0
P13473	LAMP2	Lysosome-associated membrane glycoprotein 2	-1.1452	Endosome membrane, Cell membrane, Lysosome membrane	SP, TMD	26
Q9Y680	FKBP7	Peptidyl-prolyl cis-trans isomerase FKBP7	-1.1395	Endoplasmic reticulum lumen	SP	2
Q9NX62	IMPAD1	Inositol monophosphatase 3	-1.1391	trans-Golgi network membrane, Golgi apparatus	TMD	1
Q96B36	AKT1S1	Proline-rich AKT1 substrate 1	-1.1384	Cytoplasm, Cytosol		0
P09038	FGF2	Fibroblast growth factor 2	-1.1338	Nucleus, Secreted		0
Q9UH99	SUN2	SUN domain-containing protein 2	-1.132	Nucleus envelope, Nucleus inner membrane, Endosome membrane	TMD	1
P78310	CXADR	Coxsackievirus and adenovirus receptor	-1.1217	Tight junction, Cell junction, Adherens junction, Secreted, Basolateral cell membrane, Cell membrane	SP, TMD	2
Q9HB19		Pleckstrin homology domain-containing family A member 2	-1.1182	Cytoplasm, Nucleus, Cell membrane		0
P08572	COL4A2	Collagen alpha-2(IV) chain	-1.117	Basement membrane, Extracellular matrix, Secreted, Extracellular space	SP	1
O96005	CLPTM1	Cleft lip and palate transmembrane protein 1	-1.1168	Membrane	TMD	6
Q13510	ASAH1	Acid ceramidase	-1.1162	Lysosome	SP	6
P07711	CTSL	Cathepsin L1	-1.1116	Lysosome	SP	1
P67812	SEC11A	Signal peptidase complex catalytic subunit SEC11A	-1.1108	Endoplasmic reticulum membrane, Microsome membrane	TMD	0
Q8NHP6	MOSPD2	Motile sperm domain-containing protein 2	-1.0989	Membrane	TMD	0
Q9UBS4	DNAJB11	DnaJ homolog subfamily B member 11	-1.0909	Endoplasmic reticulum lumen	SP	1
G3XAK4	PON2	Paraoxonase 2, isoform CRA_c	-1.08721	NA	NA	NA
Q9NXW2	DNAJB12	DnaJ homolog subfamily B member 12	-1.0809	Membrane	TMD	0
P01130	LDLR	Low-density lipoprotein receptor	-1.0764	Membrane, Lysosome, Clathrin-coated pit, Golgi apparatus, Cell membrane, Late endosome, Early endosome	SP, TMD	5
P56524	HDAC4	Histone deacetylase 4	-1.0733	Nucleus, Cytoplasm		0
Q8IYS2	KIAA2013	Uncharacterized protein KIAA2013	-1.0612	Membrane	SP, TMD	1
O95881	TXNDC12	Thioredoxin domain-containing protein 12	-1.0515	Endoplasmic reticulum lumen	SP	0
Q15326	ZMYND11	Zinc finger MYND domain-containing protein 11	-1.0505	Nucleus, Chromosome		0
Q96J42	TXNDC15	Thioredoxin domain-containing protein 15	-1.0458	Membrane	SP, TMD	4
Q6ZXV5	TMTC3	Transmembrane and TPR repeat-containing protein 3	-1.0417	Membrane	TMD	3
P04062	GBA	Glucosylceramidase	-1.041	Lysosome membrane	SP	5
Q9BS26	ERP44	Endoplasmic reticulum resident protein 44	-1.0371	Endoplasmic reticulum lumen	SP	0
Q49B96	COX19	Cytochrome c oxidase assembly protein COX19	-1.037	Cytosol, Cytoplasm		0
Q8NCC3	PLA2G15	Group XV phospholipase A2	-1.0329	Secreted, Lysosome, Membrane	SP	4
Q13162	PRDX4	Peroxiredoxin-4	-1.0274	Secreted, Cytoplasm	SP	0
Q8N257	HIST3H2BB	Histone H2B type 3-B	-1.0248	Nucleus, Chromosome		1
Q9H497	TOR3A	Torsin-3A	-1.0223	Cytoplasm, Endoplasmic reticulum lumen	SP	1
P08648	ITGA5	Integrin alpha-5	-1.021	Cell junction, Membrane, Focal adhesion, Cell surface	SP, TMD	15
P55145	MANF	Mesencephalic astrocyte-derived neurotrophic factor	-1.0201	Secreted	SP	0
P26367	PAX6	Paired box protein Pax-6	-1.0192	Nucleus		0
Q92820	GGH	Gamma-glutamyl hydrolase	-1.0173	Lysosome, Melanosome, Extracellular space, Secreted	SP	4
P48723	HSPA13	Heat shock 70 kDa protein 13	-1.0154	Microsome, Endoplasmic reticulum	SP	0
Q7Z7H5	TMED4	Transmembrane emp24 domain-containing protein 4	-1.0149	Endoplasmic reticulum membrane	SP, TMD	1
P50897	PPT1	Palmitoyl-protein thioesterase 1	-1.014	Secreted, Lysosome	SP	3
Q14457	BECN1	Beclin-1	-1.0111	Mitochondrion membrane, Cytoplasm, Endosome membrane, Golgi apparatus, Endosome, Cytoplasmic vesicle, Autophagosome, Endoplasmic reticulum membrane, trans-Golgi network membrane, Nucleus, Mitochondrion		0
Q8WVQ1	CANT1	Soluble calcium-activated nucleotidase 1	-1.0052	Golgi stack membrane, Golgi apparatus, Cell membrane, Endoplasmic reticulum membrane	TMD	1
Q9H2Y7	ZNF106	Zinc finger protein 106	-1.003	Nucleus, Nucleolus		0
P43307	SSR1 (TRAPA)	Translocon-associated protein subunit alpha	-1.0022	Endoplasmic reticulum membrane	SP, TMD	2
Q08357	SLC20A2	Sodium-dependent phosphate transporter 2	-1.0019	Cell membrane	TMD	1
P30533	LRPAP1	Alpha-2-macroglobulin receptor-associated protein	-0.9996	Golgi apparatus lumen, Endoplasmic reticulum-Golgi intermediate compartment lumen, Golgi apparatus, Cell surface, cis-Golgi network, Endosome lumen, Rough endoplasmic reticulum lumen	SP	1
Q8NBS9	TXNDC5	Thioredoxin domain-containing protein 5	-0.9985	Endoplasmic reticulum lumen	SP	0
P00533	EGFR	Epidermal growth factor receptor	-0.9964	Endosome, Endosome membrane, Golgi apparatus membrane, Nucleus, Nucleus membrane, Endoplasmic reticulum membrane, Cell membrane, Secreted	SP, TMD	13
Q15366-4	PCBP2	Poly(rC)-binding protein 2	-0.9963	Nucleus, Cytoplasm		0
Q6PIU2	NCEH1	Neutral cholesterol ester hydrolase 1	-0.9915	Microsome, Membrane	TMD	3
Q9NYL4	FKBP11	Peptidyl-prolyl cis-trans isomerase FKBP11	-0.99	Membrane	SP, TMD	0
P08174	CD55	Complement decay-accelerating factor	-0.9868	Secreted, Cell membrane	SP	1
P13667	PDIA4	Protein disulfide-isomerase A4	-0.98	Endoplasmic reticulum lumen, Melanosome	SP	0
Q8NC54	KCT2	Keratinocyte-associated transmembrane protein 2	-0.976	Membrane	SP, TMD	1
P23229-2	ITGA6	Integrin alpha-6	-0.9708	Cell membrane	SP, TMD	9
Q9BVJ7	DUSP23	Dual specificity protein phosphatase 23	-0.967	Cytoplasm, Cytosol, Nucleus		0
Q8IVL5	LEPREL1	Prolyl 3-hydroxylase 2	-0.9561	Endoplasmic reticulum, Golgi apparatus	SP	2
Q12913	PTPRJ	Receptor-type tyrosine-protein phosphatase eta	-0.9543	Cell projection, Cell junction, Ruffle membrane, Cell membrane	SP, TMD	34
Q96BS2	TESC	Calcineurin B homologous protein 3	-0.9464	Cell projection, Ruffle membrane, Cytoplasm, Membrane, Nucleus, Lamellipodium, Cell membrane		0
Q9BTV4	TMEM43	Transmembrane protein 43	-0.9461	Endoplasmic reticulum, Nucleus inner membrane	TMD	0
Q9BY43	CHMP4A	Charged multivesicular body protein 4a	-0.9427	Cytoplasmic vesicle membrane, Late endosome membrane		0
Q9UBW7	ZMYM2	Zinc finger MYM-type protein 2	-0.9366	Nucleus		0
Q13438	OS9;OR7D2	Protein OS-9	-0.9353	Endoplasmic reticulum lumen	SP	1
O00754	MAN2B1	Lysosomal alpha-mannosidase	-0.9299	Lysosome	SP	11
Q15363	TMED2	Transmembrane emp24 domain-containing protein 2	-0.9281	COPI-coated vesicle membrane, cis-Golgi network membrane, Cytoplasmic vesicle, Endoplasmic reticulum membrane, Endoplasmic reticulum-Golgi intermediate compartment membrane, Golgi stack membrane, Cytoplasmic vesicle membrane, Golgi apparatus	SP, TMD	0
Q8TBK6-2	ZCCHC10	Zinc finger CCHC domain-containing protein 10	-0.9267			0
Q9HD45	TM9SF3	Transmembrane 9 superfamily member 3	-0.9238	Membrane	SP, TMD	2
P42684	ABL2	Abelson tyrosine-protein kinase 2	-0.9215	Cytoplasm, Cytoskeleton		0
Q4KMQ2	ANO6	Anoctamin-6	-0.9212	Cell membrane	TMD	6
Q8NB49	ATP11C	Phospholipid-transporting ATPase IG	-0.9194	Endoplasmic reticulum membrane, Cell membrane	TMD	0
Q2TAM9	TUSC1	Tumor suppressor candidate gene 1 protein	-0.9183			0
P13674	P4HA1	Prolyl 4-hydroxylase subunit alpha-1	-0.9183	Endoplasmic reticulum lumen	SP	2
P21675	TAF1;TAF1L	Transcription initiation factor TFIID subunit 1	-0.9173	Nucleus		0
Q13542	EIF4EBP2	Eukaryotic translation initiation factor 4E-binding protein 2	-0.9106			0
Q9HC07	TMEM165	Transmembrane protein 165	-0.9067	Golgi apparatus membrane, Early endosome membrane, trans-Golgi network membrane, Late endosome membrane, Golgi apparatus, Lysosome membrane	SP, TMD	0
Q96GY0	ZC2HC1A	Zinc finger C2HC domain-containing protein 1A	-0.9066			0
O15460-2	P4HA2	Prolyl 4-hydroxylase subunit alpha-2	-0.9065	Endoplasmic reticulum lumen	SP	2
Q86V85	GPR180	Integral membrane protein GPR180	-0.9051	Membrane	SP, TMD	2
Q8NDT2	RBM15B	Putative RNA-binding protein 15B	-0.9015	Nucleus, Nucleoplasm		0
P11047	LAMC1	Laminin subunit gamma-1	-0.8989	Extracellular matrix, Basement membrane, Extracellular space, Secreted	SP	14
P16278	GLB1	Beta-galactosidase	-0.8967	Lysosome, Cytoplasm, Perinuclear region	SP	7
Q07954	LRP1	Prolow-density lipoprotein receptor-related protein 1	-0.8945	Nucleus, Cell membrane, Coated pit, Cytoplasm, Membrane	SP, TMD	52
P15289	ARSA	Arylsulfatase A	-0.8907	Lysosome	SP	3
O43852	CALU	Calumenin	-0.8879	Sarcoplasmic reticulum lumen, Endoplasmic reticulum membrane, Secreted, Golgi apparatus, Melanosome	SP	1
Q07065	CKAP4	Cytoskeleton-associated protein 4	-0.8828	Cytoplasm, Cytoskeleton, Endoplasmic reticulum membrane, Perinuclear region, Cell membrane	TMD	0
Q15005	SPCS2	Signal peptidase complex subunit 2	-0.8828	Endoplasmic reticulum membrane, Microsome membrane	TMD	0
Q9UHQ1	NARF	Nuclear prelamin A recognition factor	-0.8824	Nucleus		0
P14384	CPM	Carboxypeptidase M	-0.879	Cell membrane	SP	5
Q659C4	LARP1B	La-related protein 1B	-0.876			0
Q99676	ZNF184	Zinc finger protein 184	-0.8755	Nucleus		0
Q9BRQ6	CHCHD6	MICOS complex subunit MIC25	-0.8686	Mitochondrion inner membrane, Mitochondrion		0
Q10469	MGAT2	Alpha-1,6-mannosyl-glycoprotein 2-beta-N-acetylglucosaminyltransferase	-0.8679	Golgi apparatus membrane	TMD	2
P02786	TFRC	Transferrin receptor protein 1	-0.8666	Secreted, Cell membrane, Melanosome	TMD	4
O43683	BUB1	Mitotic checkpoint serine/threonine-protein kinase BUB1	-0.8637	Nucleus, Kinetochore, Centromere, Chromosome		0
Q9UEG4	ZNF629	Zinc finger protein 629	-0.8627	Nucleus		0
P17252	PRKCA	Protein kinase C alpha type	-0.8609	Mitochondrion membrane, Cytoplasm, Cell membrane, Nucleus		0
P32970	CD70	CD70 antigen	-0.8557	Membrane	TMD	2
Q16270	IGFBP7	Insulin-like growth factor-binding protein 7	-0.849	Secreted	SP	1
Q9H488	POFUT1	GDP-fucose protein O-fucosyltransferase 1	-0.8487	Endoplasmic reticulum	SP	2
P55011	SLC12A2	Solute carrier family 12 member 2	-0.8472	Membrane	TMD	0
P19256-3	CD58	Lymphocyte function-associated antigen 3	-0.8443	Cell membrane	SP, TMD	6
P10316	HLA-A	HLA class I histocompatibility antigen, A-69 alpha chain	-0.8417	Membrane	SP, TMD	1
Q14697-2	GANAB	Neutral alpha-glucosidase AB	-0.8331	Golgi apparatus, Melanosome, Endoplasmic reticulum	SP	1
Q9NYJ1	COA4	Cytochrome c oxidase assembly factor 4 homolog, mitochondrial	-0.8321	Mitochondrion		0
Q9Y3A6	TMED5	Transmembrane emp24 domain-containing protein 5	-0.832	cis-Golgi network membrane, Endoplasmic reticulum-Golgi intermediate compartment membrane, Golgi apparatus, Endoplasmic reticulum membrane	SP, TMD	0
Q9BYV8	CEP41	Centrosomal protein of 41 kDa	-0.8309	Cytoplasm, Cell projection, Centrosome, Microtubule organizing center, Cilium, Cilium basal body, Cytoskeleton		0
Q969H8	C19orf10	Myeloid-derived growth factor	-0.8277	Secreted, Endoplasmic reticulum-Golgi intermediate compartment	SP	0
Q9NV96	TMEM30A	Cell cycle control protein 50A	-0.8057	Golgi apparatus, Cell membrane, Apical cell membrane, Secretory vesicle membrane, Cytoplasmic vesicle, Membrane	TMD	3
Q8TF74	WIPF2	WAS/WASL-interacting protein family member 2	-0.7971	Cytoplasm, Cytoskeleton		0
P26572	MGAT1	Alpha-1,3-mannosyl-glycoprotein 2-beta-N-acetylglucosaminyltransferase	-0.7944	Golgi apparatus membrane	TMD	0
Q7LBR1	CHMP1B	Charged multivesicular body protein 1b	-0.7916	Late endosome membrane, Endosome, Cytosol, Cytoplasm		0
Q92503	SEC14L1	SEC14-like protein 1	-0.7912	Golgi apparatus, Cytoplasm		0
O00161	SNAP23	Synaptosomal-associated protein 23	-0.7821	Synaptosome, Cell junction, Synapse, Cell membrane		0
Q9Y3B3	TMED7;TICAM2	Transmembrane emp24 domain-containing protein 7	-0.7803	Endoplasmic reticulum membrane, Golgi apparatus, COPII-coated vesicle membrane, Cytoplasmic vesicle, cis-Golgi network membrane, Endoplasmic reticulum-Golgi intermediate compartment membrane, COPI-coated vesicle membrane	SP, TMD	1
Q8NEY8-2	PPHLN1	Periphilin-1	-0.7802	Nucleus, Chromosome, Cytoplasm		0
Q8N2U0	TMEM256	Transmembrane protein 256	-0.7753	Membrane	SP, TMD	0
Q15262	PTPRK	Receptor-type tyrosine-protein phosphatase kappa	-0.7729	Adherens junction, Cell junction, Cell membrane	SP, TMD	12
P30464	HLA-B	HLA class I histocompatibility antigen, B-15 alpha chain	-0.7728	Membrane	SP, TMD	1
P07686	HEXB	Beta-hexosaminidase subunit beta	-0.7695	Lysosome	SP	5
P13674	P4HA1	Prolyl 4-hydroxylase subunit alpha-1	-0.7695	Endoplasmic reticulum lumen	SP	2
Q7Z4H8	KDELC2	KDEL motif-containing protein 2	-0.7685	Endoplasmic reticulum lumen	SP	2
Q6ZRP7	QSOX2	Sulfhydryl oxidase 2	-0.7672	Membrane, Nucleus membrane, Secreted, Cell membrane	SP, TMD	4
P14314	PRKCSH	Glucosidase 2 subunit beta	-0.7636	Endoplasmic reticulum	SP	2
Q92576	PHF3	PHD finger protein 3	-0.7617			0
Q9UIQ6	LNPEP	Leucyl-cystinyl aminopeptidase	-0.7581	Secreted, Cell membrane	TMD	17
Q86WA6	BPHL	Valacyclovir hydrolase	-0.7542		SP	0
P30464	HLA-B	HLA class I histocompatibility antigen, B-15 alpha chain	-0.7537	Membrane	SP, TMD	1
P26885	FKBP2	Peptidyl-prolyl cis-trans isomerase FKBP2	-0.7493	Endoplasmic reticulum membrane	SP	0
Q8NFC6	BOD1L1	Biorientation of chromosomes in cell division protein 1-like 1	-0.749	Chromosome		0
Q15633	TARBP2	RISC-loading complex subunit TARBP2	-0.7474	Perinuclear region, Nucleus, Cytoplasm		0
Q9BUT1	BDH2;SLC9B2	3-hydroxybutyrate dehydrogenase type 2	-0.7461	Cytoplasm		0
Q9NWM8	FKBP14	Peptidyl-prolyl cis-trans isomerase FKBP14	-0.7413	Endoplasmic reticulum lumen	SP	1
P30530	AXL	Tyrosine-protein kinase receptor UFO	-0.7393	Cell membrane	SP, TMD	6
P61009	SPCS3	Signal peptidase complex subunit 3	-0.7307	Endoplasmic reticulum membrane, Microsome membrane	TMD	1
E9PPU0		NA	-0.729469472479711	NA	NA	NA
Q5VV42	CDKAL1	Threonylcarbamoyladenosine tRNA methylthiotransferase	-0.7293	Endoplasmic reticulum membrane	TMD	0
P29597	TYK2	Non-receptor tyrosine-protein kinase TYK2	-0.7281			0
Q5H8A4	PIGG	GPI ethanolamine phosphate transferase 2	-0.723	Endoplasmic reticulum membrane	TMD	1
P45877	PPIC	Peptidyl-prolyl cis-trans isomerase C	-0.7209	Cytoplasm		0
O00469-2	PLOD2	Procollagen-lysine,2-oxoglutarate 5-dioxygenase 2	-0.7203	Rough endoplasmic reticulum membrane	SP	7
Q01628	IFITM3	Interferon-induced transmembrane protein 3	-0.718	Lysosome membrane, Late endosome membrane, Cell membrane	TMD	0
Q9NQP4	PFDN4	Prefoldin subunit 4	-0.7173	Cytoplasm, Mitochondrion, Nucleus		0
P25490	YY1	Transcriptional repressor protein YY1	-0.7168	Nucleus matrix		0
Q9H7L9	SUDS3	Sin3 histone deacetylase corepressor complex component SDS3	-0.7166	Nucleus		0
Q16875	PFKFB3	6-phosphofructo-2-kinase/fructose-2,6-bisphosphatase 3	-0.7096			0
P51003	PAPOLA	Poly(A) polymerase alpha	-0.7089	Cytoplasm, Nucleus		0
Q8IXS6-2	PALM2-AKAP2;PALM2	Paralemmin-2	-0.7088	Cell membrane		0
P17676	CEBPB	CCAAT/enhancer-binding protein beta	-0.7076	Cytoplasm, Nucleus		2
Q9HB40	SCPEP1	Retinoid-inducible serine carboxypeptidase	-0.7075	Secreted	SP	3
Q96BQ5	CCDC127	Coiled-coil domain-containing protein 127	-0.7025			0
Q96JM3	CHAMP1	Chromosome alignment-maintaining phosphoprotein 1	-0.702	Cytoplasm, Kinetochore, Centromere, Chromosome, Nucleus, Cytoskeleton, Spindle		0
Q6P1R4	DUS1L	tRNA-dihydrouridine(16/17) synthase [NAD(P)(+)]-like	-0.6997			0
O15230	LAMA5	Laminin subunit alpha-5	-0.6984	Extracellular space, Secreted, Extracellular matrix, Basement membrane	SP	23
Q5JTV8	TOR1AIP1	Torsin-1A-interacting protein 1	-0.6979	Nucleus inner membrane	TMD	1
O00461	GOLIM4	Golgi integral membrane protein 4	-0.694	Endosome membrane, Membrane, Golgi stack membrane, Golgi apparatus	TMD	1
O60568	PLOD3	Procollagen-lysine,2-oxoglutarate 5-dioxygenase 3	-0.6935	Rough endoplasmic reticulum membrane	SP	2
P15151	PVR	Poliovirus receptor	-0.6921	Cell membrane, Secreted	SP, TMD	8
Q86V88	NEDD8-MDP1;MDP1	Magnesium-dependent phosphatase 1	-0.687			0
Q15293	RCN1	Reticulocalbin-1	-0.6816	Endoplasmic reticulum lumen	SP	1
Q6ZN18	AEBP2	Zinc finger protein AEBP2	-0.6737	Nucleus		0
O75380	NDUFS6	NADH dehydrogenase [ubiquinone] iron-sulfur protein 6, mitochondrial	-0.6725	Mitochondrion inner membrane		0
P48382	RFX5	DNA-binding protein RFX5	-0.672	Nucleus		0
O15091	KIAA0391	Mitochondrial ribonuclease P protein 3	-0.6673	Mitochondrion		0
O00443	PIK3C2A	Phosphatidylinositol 4-phosphate 3-kinase C2 domain-containing subunit alpha	-0.6651	Cytoplasmic vesicle, Clathrin-coated vesicle, Cytoplasm, Cell membrane, Golgi apparatus, Nucleus		0
Q96HE7	ERO1L	ERO1-like protein alpha	-0.665	Endoplasmic reticulum membrane	SP	2
P61073	CXCR4	C-X-C chemokine receptor type 4	-0.6633	Lysosome, Cell junction, Cell membrane, Late endosome, Early endosome	TMD	3
Q9NS18	GLRX2	Glutaredoxin-2, mitochondrial	-0.6622	Mitochondrion, Nucleus		0
Q14165	MLEC	Malectin	-0.6613	Endoplasmic reticulum membrane	SP, TMD	1
Q658P3	STEAP3	Metalloreductase STEAP3	-0.6584	Endosome membrane	TMD	2
Q92597	NDRG1	Protein NDRG1	-0.6559	Cell membrane, Cytoskeleton, Nucleus, Microtubule organizing center, Centrosome, Cytosol, Cytoplasm		0
Q14257	RCN2	Reticulocalbin-2	-0.6549	Endoplasmic reticulum lumen	SP	0
Q96EL3	MRPL53	39S ribosomal protein L53, mitochondrial	-0.6548	Mitochondrion		0
Q53FA7	TP53I3	Quinone oxidoreductase PIG3	-0.6497			0
P35222	CTNNB1	Catenin beta-1	-0.6474	Cytoskeleton, Spindle pole, Cytoplasm, Cell membrane, Nucleus, Microtubule organizing center, Centrosome, Adherens junction, Cell junction		1
Q86UD0	SAPCD2	Suppressor APC domain-containing protein 2	-0.6466	Cytoplasm, Nucleus		0
Q14118	DAG1	Dystroglycan	-0.6428	Cell junction, Nucleus, Secreted, Postsynaptic cell membrane, Cell membrane, Nucleoplasm, Cytoplasm, Synapse, Sarcolemma, Cytoskeleton, Extracellular space	SP, TMD	14
Q9NWT1	PAK1IP1	p21-activated protein kinase-interacting protein 1	-0.6415	Nucleus, Nucleolus		0
Q9Y6M5	SLC30A1	Zinc transporter 1	-0.6394	Cell membrane	TMD	1
P01111	NRAS	GTPase NRas	-0.6356	Golgi apparatus membrane, Cell membrane		0
Q3SXM5	HSDL1	Inactive hydroxysteroid dehydrogenase-like protein 1	-0.6327	Mitochondrion		0
Q9HCE1-2	MOV10	Mitochondrial-derived peptide MOTS-c	-0.6322	Cytoplasm, P-body		0
P05067	APP	Amyloid beta A4 protein	-0.6303	Membrane, Clathrin-coated pit	SP, TMD	10
Q7Z4H3	HDDC2	HD domain-containing protein 2	-0.6277			0
Q5EBL8	PDZD11	PDZ domain-containing protein 11	-0.627	Secreted, Cytoplasm		0
P51970	NDUFA8	NADH dehydrogenase [ubiquinone] 1 alpha subcomplex subunit 8	-0.6218	Mitochondrion inner membrane, Mitochondrion intermembrane space		0
P39880-3	CUX1	Homeobox protein cut-like 1	-0.6214	Nucleus		0
Q8NBF2	NHLRC2	NHL repeat-containing protein 2	-0.6199			0
Q8N0U8	VKORC1L1	Vitamin K epoxide reductase complex subunit 1-like protein 1	-0.6191	Endoplasmic reticulum membrane	TMD	0
P61952	GNG11	Guanine nucleotide-binding protein G(I)/G(S)/G(O) subunit gamma-11	-0.6183	Cell membrane		0
Q9NPA0	EMC7	ER membrane protein complex subunit 7	-0.6171	Membrane	SP, TMD	0
O75054	IGSF3	Immunoglobulin superfamily member 3	-0.6163	Membrane	SP, TMD	5
Q8N392	ARHGAP18	Rho GTPase-activating protein 18	-0.6153	Cytoplasm		0
Q02809	PLOD1	Procollagen-lysine,2-oxoglutarate 5-dioxygenase 1	-0.6099	Rough endoplasmic reticulum membrane	SP	4
P10909	CLU	Clusterin	-0.6063	Chromaffin granule, Mitochondrion membrane, Cytoplasm, Endoplasmic reticulum, Secretory vesicle, Secreted, Nucleus, Cytoplasmic vesicle, Cytosol, Microsome	SP	7
Q9HD20	ATP13A1	Manganese-transporting ATPase 13A1	-0.6055	Endoplasmic reticulum membrane	TMD	2
O60613	SEP15	15 kDa selenoprotein	-0.5995	Endoplasmic reticulum lumen	SP	0
Q7Z6B7	SRGAP1	SLIT-ROBO Rho GTPase-activating protein 1	-0.5884			0
P08581	MET	Hepatocyte growth factor receptor	-0.5869	Membrane, Secreted	SP, TMD	11
Q9Y2H0	DLGAP4	Disks large-associated protein 4	-0.5863	Membrane		0
P01106	MYC	Myc proto-oncogene protein	-0.5839	Nucleoplasm, Nucleus, Nucleolus		1
O43752	STX6	Syntaxin-6	-0.582	Golgi apparatus membrane	TMD	0
Q8NAP3	ZBTB38	Zinc finger and BTB domain-containing protein 38	-0.5709	Nucleus, Chromosome		0
Q9Y639	NPTN;DKFZp566H1924	Neuroplastin	-0.5698	Cell membrane	SP, TMD	6
Q8WVX9	FAR1	Fatty acyl-CoA reductase 1	-0.568	Peroxisome membrane	TMD	0
Q9BVG8	KIFC3	Kinesin-like protein KIFC3	-0.5668	Cytoskeleton, Cytoplasmic vesicle membrane, Centrosome, Microtubule organizing center, Adherens junction, Cell junction, Cytoplasm		0
Q9NRX2	MRPL17	39S ribosomal protein L17, mitochondrial	-0.5651	Mitochondrion		0
Q9GZZ1	NAA50	N-alpha-acetyltransferase 50	-0.5638	Nucleus, Cytoplasm		0
O15533	TAPBP	Tapasin	-0.5618	Endoplasmic reticulum membrane	SP, TMD	1
Q9UL15	BAG5	BAG family molecular chaperone regulator 5	-0.5608			0
P11117	ACP2	Lysosomal acid phosphatase	-0.5592	Lysosome membrane, Lysosome lumen	SP, TMD	8
Q9BUB5	MKNK1;DKFZp686E14208	MAP kinase-interacting serine/threonine-protein kinase 1	-0.5583	Cytoplasm, Nucleus		0
P16070	CD44	CD44 antigen	-0.5578	Cell membrane	SP, TMD	11
Q9NRR5	UBQLN4	Ubiquilin-4	-0.557	Nucleus, Perinuclear region, Autophagosome, Endoplasmic reticulum, Cytoplasm, Cytoplasmic vesicle		0
Q15796	SMAD2;SMAD3	Mothers against decapentaplegic homolog 2	-0.5567	Nucleus, Cytoplasm		0
Q96GK7	FAHD2A;FAHD2B	Fumarylacetoacetate hydrolase domain-containing protein 2A	-0.5539			0
O95833	CLIC3	Chloride intracellular channel protein 3	-0.5522	Nucleus, Membrane, Cytoplasm	TMD	0
O95302	FKBP9	Peptidyl-prolyl cis-trans isomerase FKBP9	-0.5501	Endoplasmic reticulum	SP	4
P15586	GNS	N-acetylglucosamine-6-sulfatase	-0.5501	Lysosome	SP	13
Q96JJ7	TMX3	Protein disulfide-isomerase TMX3	-0.55	Endoplasmic reticulum membrane	SP, TMD	2
Q15723	ELF2	ETS-related transcription factor Elf-2	-0.5499	Nucleus		0
P27824	CANX	Calnexin	-0.5478	Endoplasmic reticulum membrane, Melanosome, Endoplasmic reticulum	SP, TMD	0
Q96PU8	QKI	Protein quaking	-0.5474	Nucleus, Cytoplasm		0
P49755	TMED10	Transmembrane emp24 domain-containing protein 10	-0.545	trans-Golgi network membrane, Endoplasmic reticulum membrane, Cell membrane, cis-Golgi network membrane, Cytoplasmic vesicle, Golgi apparatus, Melanosome, Secretory vesicle membrane, Endoplasmic reticulum-Golgi intermediate compartment membrane	SP, TMD	1
Q5JTJ3	COA6	Cytochrome c oxidase assembly factor 6 homolog	-0.5427	Mitochondrion intermembrane space		0
O75718	CRTAP	Cartilage-associated protein	-0.5388	Secreted, Extracellular space, Extracellular matrix	SP	2
O95070	YIF1A	Protein YIF1A	-0.5364	Golgi apparatus membrane, Endoplasmic reticulum membrane	TMD	0
Q99805	TM9SF2	Transmembrane 9 superfamily member 2	-0.5362	Endosome membrane	SP, TMD	0
P14625	HSP90B1	Endoplasmin	-0.5352	Endoplasmic reticulum lumen, Melanosome	SP	6
Q14764	MVP	Major vault protein	-0.534	Cytoplasm, Nucleus, Nuclear pore complex, Perinuclear region		0
Q9Y2S6	TMA7	Translation machinery-associated protein 7	-0.5334			0
Q9Y375	NDUFAF1	Complex I intermediate-associated protein 30, mitochondrial	-0.5334	Mitochondrion		0
Q9NRY5	FAM114A2	Protein FAM114A2	-0.5306			0
P49257	LMAN1	Protein ERGIC-53	-0.5298	Endoplasmic reticulum-Golgi intermediate compartment membrane, Golgi apparatus membrane, Endoplasmic reticulum membrane	SP, TMD	0
O94964	SOGA1	Protein SOGA1	-0.5264	Secreted		0
Q9UP95	SLC12A4	Solute carrier family 12 member 4	-0.5243	Membrane	TMD	5
P50750	CDK9	Cyclin-dependent kinase 9	-0.5195	Cytoplasm, PML body, Nucleus		0
Q9NXF7	DCAF16	DDB1- and CUL4-associated factor 16	-0.5175			0
P17096-2	HMGA1	High mobility group protein HMG-I/HMG-Y	-0.512	Nucleus, Chromosome		0
Q96N21	ENTHD2	AP-4 complex accessory subunit Tepsin	-0.5102	Cytoplasmic vesicle, Cytosol, Cytoplasm		0
Q96KA5	CLPTM1L	Cleft lip and palate transmembrane protein 1-like protein	-0.5097	Membrane	TMD	3
Q9UFW8	CGGBP1	CGG triplet repeat-binding protein 1	-0.5043	Nucleus		0
Q6VY07	PACS1	Phosphofurin acidic cluster sorting protein 1	-0.5006	trans-Golgi network, Golgi apparatus		0
Q9Y2R5	MRPS17	28S ribosomal protein S17, mitochondrial	-0.4982	Mitochondrion		0
Q96N67	DOCK7	Dedicator of cytokinesis protein 7	-0.4978	Cell projection, Axon		0
P50454	SERPINH1	Serpin H1	-0.4974	Endoplasmic reticulum lumen	SP	2
O43819	SCO2	Protein SCO2 homolog, mitochondrial	-0.4971	Mitochondrion		0
P48960	CD97	CD97 antigen	-0.4969	Cell membrane, Extracellular space, Secreted	SP, TMD	9
P56270-2	MAZ	Myc-associated zinc finger protein	-0.4943	Nucleus		0
H3BRU6	PCBP2	Poly(rC)-binding protein 2	-0.493642630698841	NA	NA	NA
Q8NBJ4	GOLM1	Golgi membrane protein 1	-0.493	Golgi apparatus, cis-Golgi network membrane	TMD	3
Q9UBR2	CTSZ	Cathepsin Z	-0.4918	Lysosome	SP	2
Q9H9B4	SFXN1	Sideroflexin-1	-0.4909	Mitochondrion membrane	TMD	0
P06865	HEXA	Beta-hexosaminidase subunit alpha	-0.4892	Lysosome	SP	3
P61244	MAX	Protein max	-0.4797	Cell projection, Nucleus, Dendrite		0
Q8TBZ6	TRMT10A	tRNA methyltransferase 10 homolog A	-0.4778	Nucleolus, Nucleus		0
Q9HCN8	SDF2L1	Stromal cell-derived factor 2-like protein 1	-0.4741	Endoplasmic reticulum lumen	SP	0
Q92551	IP6K1	Inositol hexakisphosphate kinase 1	-0.4731	Cytoplasm, Nucleus		0
P49959	MRE11A	Double-strand break repair protein MRE11A	-0.4715	Nucleus, Chromosome, Telomere		0
P05166	PCCB	Propionyl-CoA carboxylase beta chain, mitochondrial	-0.4671	Mitochondrion matrix		0
P52630	STAT2	Signal transducer and activator of transcription 2	-0.4623	Nucleus, Cytoplasm		0
P07237	P4HB	Protein disulfide-isomerase	-0.4617	Melanosome, Cell membrane, Endoplasmic reticulum, Endoplasmic reticulum lumen	SP	0
Q86V21	AACS	Acetoacetyl-CoA synthetase	-0.4585	Cytoplasm, Cytosol		0
Q8WVY7	UBLCP1	Ubiquitin-like domain-containing CTD phosphatase 1	-0.4502	Nucleus		0
Q86TB9	PATL1	Protein PAT1 homolog 1	-0.4493	Nucleus, Nucleus speckle, Cytoplasm, P-body, PML body		0
O43464	HTRA2	Serine protease HTRA2, mitochondrial	-0.4444	Mitochondrion membrane, Mitochondrion intermembrane space	TMD	0
Q5RI15	COX20	Cytochrome c oxidase protein 20 homolog	-0.4442	Mitochondrion membrane	TMD	0
Q9Y2U8	LEMD3	Inner nuclear membrane protein Man1	-0.4426	Nucleus inner membrane	TMD	0
P52594	AGFG1	Arf-GAP domain and FG repeat-containing protein 1	-0.4416	Nucleus, Cytoplasmic vesicle		1
Q12872	SFSWAP	Splicing factor, suppressor of white-apricot homolog	-0.439	Nucleus		0
P39656	DDOST	Dolichyl-diphosphooligosaccharide--protein glycosyltransferase 48 kDa subunit	-0.4357	Endoplasmic reticulum membrane	SP, TMD	0
Q99715	COL12A1	Collagen alpha-1(XII) chain	-0.4357	Extracellular matrix, Extracellular space, Secreted	SP	8
P59998	ARPC4;ARPC4-TTLL3	Actin-related protein 2/3 complex subunit 4	-0.4337	Cytoskeleton, Cytoplasm, Cell projection		0
P30040	ERP29	Endoplasmic reticulum resident protein 29	-0.4289	Endoplasmic reticulum lumen, Melanosome	SP	0
P00367	GLUD1;GLUD2	Glutamate dehydrogenase 1, mitochondrial	-0.4262	Mitochondrion matrix		0
Q10471	GALNT2	Polypeptide N-acetylgalactosaminyltransferase 2	-0.4239	Secreted, Golgi apparatus, Golgi stack membrane	TMD	0
Q13825	AUH	Methylglutaconyl-CoA hydratase, mitochondrial	-0.4211	Mitochondrion		0
Q8NBJ7	SUMF2	Sulfatase-modifying factor 2	-0.4201	Endoplasmic reticulum lumen	SP	1
Q16342	PDCD2	Programmed cell death protein 2	-0.4186	Nucleus		0
P55290	CDH13	Cadherin-13	-0.4181	Cell membrane	SP	8
Q6PI48	DARS2	Aspartate--tRNA ligase, mitochondrial	-0.4181	Mitochondrion matrix		0
Q8NBJ5	COLGALT1	Procollagen galactosyltransferase 1	-0.4168	Endoplasmic reticulum lumen	SP	3
Q9Y676	MRPS18B	28S ribosomal protein S18b, mitochondrial	-0.4134	Mitochondrion		0
P12955	PEPD	Xaa-Pro dipeptidase	-0.4008			0
P20339	RAB5A	Ras-related protein Rab-5A	-0.4001	Endosome membrane, Cytoplasm, Phagosome membrane, Melanosome, Ruffle, Cytosol, Cytoplasmic vesicle, Cell projection, Membrane, Early endosome membrane, Cell membrane		0
Q9Y450	HBS1L	HBS1-like protein	-0.3993			0
P15529	CD46	Membrane cofactor protein	-0.3961	Secretory vesicle, Acrosome inner membrane, Cytoplasmic vesicle	SP, TMD	21
Q8TEM1	NUP210	Nuclear pore membrane glycoprotein 210	-0.3942	Nucleus, Nucleus membrane, Nuclear pore complex, Endoplasmic reticulum membrane	SP, TMD	12
Q15084	PDIA6	Protein disulfide-isomerase A6	-0.3892	Melanosome, Cell membrane, Endoplasmic reticulum lumen	SP	0
O75489	NDUFS3	NADH dehydrogenase [ubiquinone] iron-sulfur protein 3, mitochondrial	-0.3858	Mitochondrion inner membrane		0
P17028	ZNF24	Zinc finger protein 24	-0.384	Nucleus		0
Q9H098	FAM107B	Protein FAM107B	-0.3825			0
P09972	ALDOC	Fructose-bisphosphate aldolase C	-0.3821			0
Q92878	RAD50	DNA repair protein RAD50	-0.3737	Telomere, Chromosome, Nucleus		0
P14209	CD99	CD99 antigen	-0.3687	Membrane	SP, TMD	0
P48735	IDH2	Isocitrate dehydrogenase [NADP], mitochondrial	-0.3602	Mitochondrion		0
Q9H8Y5	ANKZF1	Ankyrin repeat and zinc finger domain-containing protein 1	-0.3574			0
P11908	PRPS2	Ribose-phosphate pyrophosphokinase 2	-0.3567			0
Q8WXD5	GEMIN6	Gem-associated protein 6	-0.3564	Cytoplasm, Gem, Nucleus, Nucleoplasm		0
P35754	GLRX	Glutaredoxin-1	-0.3561	Cytoplasm		0
Q9H3Y8	PPDPF	Pancreatic progenitor cell differentiation and proliferation factor	-0.3486			0
P30101	PDIA3	Protein disulfide-isomerase A3	-0.3444	Melanosome, Endoplasmic reticulum lumen, Endoplasmic reticulum	SP	0
Q5JRA6	MIA3	Melanoma inhibitory activity protein 3	-0.3422	Endoplasmic reticulum membrane	SP, TMD	2
O95155	UBE4B	Ubiquitin conjugation factor E4 B	-0.3414	Cytoplasm, Nucleus		0
P40763	STAT3	Signal transducer and activator of transcription 3	-0.329	Cytoplasm, Nucleus		0
P27144	AK4	Adenylate kinase 4, mitochondrial	-0.3128	Mitochondrion matrix		0
Q8TCC3	MRPL30	39S ribosomal protein L30, mitochondrial	-0.3096	Mitochondrion		0
P51948	MNAT1	CDK-activating kinase assembly factor MAT1	-0.3077	Nucleus		0
Q9UER7	DAXX	Death domain-associated protein 6	-0.3009	Nucleoplasm, Nucleus, Nucleolus, Chromosome, PML body, Centromere, Cytoplasm		0
O00762	UBE2C	Ubiquitin-conjugating enzyme E2 C	-0.299			0
Q7Z5L9	IRF2BP2	Interferon regulatory factor 2-binding protein 2	-0.2977	Cytoplasm, Nucleus		0
P28290	SSFA2	Sperm-specific antigen 2	-0.2966	Cytoplasm		0
Q14573	ITPR3	Inositol 1,4,5-trisphosphate receptor type 3	-0.2929	Endoplasmic reticulum membrane	TMD	0
Q92522	H1FX	Histone H1x	-0.2903	Chromosome, Nucleus		0
Q16658	FSCN1	Fascin	-0.2882	Filopodium, Cytosol, Microvillus, Cell projection, Cell junction, Cytoskeleton, Invadopodium, Cytoplasm		0
O15427	SLC16A3	Monocarboxylate transporter 4	-0.2874	Cell membrane	TMD	0
Q9Y618	NCOR2	Nuclear receptor corepressor 2	-0.2822	Nucleus		0
P14868	DARS	Aspartate--tRNA ligase, cytoplasmic	-0.273	Cytoplasm		0
Q86UE4	MTDH	Protein LYRIC	-0.2531	Cytoplasm, Nucleolus, Tight junction, Cell junction, Endoplasmic reticulum membrane, Perinuclear region, Nucleus, Nucleus membrane	TMD	0
P11021	HSPA5	78 kDa glucose-regulated protein	-0.2453	Melanosome, Endoplasmic reticulum lumen, Cytoplasm	SP	0
P26358	DNMT1	DNA (cytosine-5)-methyltransferase 1	-0.24	Nucleus		0
P18077	RPL35A	60S ribosomal protein L35a	-0.2398			0
Q9UJU6	DBNL	Drebrin-like protein	-0.2273	Ruffle, Clathrin-coated vesicle membrane, Lamellipodium, Cytoskeleton, Cell cortex, Golgi apparatus membrane, Synapse, Cytoplasm, Early endosome, Cell membrane, Podosome, Cell junction, Cell projection, Cytoplasmic vesicle, Cytosol		0
P00338	LDHA	L-lactate dehydrogenase A chain	-0.2119	Cytoplasm		0
Q9Y4L1	HYOU1	Hypoxia up-regulated protein 1	-0.2044	Endoplasmic reticulum lumen	SP	9
P09884	POLA1	DNA polymerase alpha catalytic subunit	-0.1879	Nucleus, Cytoplasm, Cytosol		0
