# Supplementary material for: Proteomics reveals signal peptide features determining the client specificity in human TRAP-dependent ER protein import
Source: Nat Commun. 2018 Sep 14;9:3765. doi: 10.1038/s41467-018-06188-z (PMC6138672; doi:10.1038/s41467-018-06188-z)
Supplement: Supplementary file 7 — Supplementary Data 4 [file 41467_2018_6188_MOESM7_ESM.xlsx]

## Sheet: Sheet 1
supplementary data 4_sec61_up
Accession	Gene	Full protein name	log2 fold change	Subcellular location	SS or TMD	Glycosylation sites
Q9UKA9	PTBP2	Polypyrimidine tract-binding protein 2	3.3742	Nucleus		0
P46934-4	NEDD4	E3 ubiquitin-protein ligase NEDD4	1.9263	Cell membrane, Cytoplasm		0
Q96B49	TOMM6	Mitochondrial import receptor subunit TOM6 homolog	1.7563	Mitochondrion outer membrane		0
P29373	CRABP2	Cellular retinoic acid-binding protein 2	1.5108	Endoplasmic reticulum, Cytoplasm, Nucleus		0
Q08AD1	CAMSAP2	Calmodulin-regulated spectrin-associated protein 2	1.4963	Cytoplasm, Cytoskeleton		0
P07203	GPX1	Glutathione peroxidase 1	1.4491	Cytoplasm		0
P84243	H3F3A;H3F3B;H3F3C	Histone H3.3	1.4414	Nucleus, Chromosome		0
Q14534	SQLE	Squalene monooxygenase	1.3979	Endoplasmic reticulum membrane, Microsome membrane	TMD	0
Q6IAN0	DHRS7B	Dehydrogenase/reductase SDR family member 7B	1.3763	Endoplasmic reticulum membrane	TMD	0
Q96T17-2	MAP7D2	MAP7 domain-containing protein 2	1.3617			0
Q9BRX8	FAM213A	Redox-regulatory protein FAM213A	1.3366	Secreted, Cytoplasm		0
O75592	MYCBP2	E3 ubiquitin-protein ligase MYCBP2	1.3314	Nucleus		0
O75190	DNAJB6	DnaJ homolog subfamily B member 6	1.3241	Nucleus, Z line, Perinuclear region, Sarcomere, Cytoplasm, Myofibril		0
O94967	WDR47	WD repeat-containing protein 47	1.2729	Cytoskeleton, Cytoplasm		0
O75128	COBL	Protein cordon-bleu	1.2433	Cell membrane, Cytoskeleton, Ruffle, Cell projection, Cytoplasm		0
P06454	PTMA	Prothymosin alpha	1.219	Nucleus		0
Q96CN7	ISOC1	Isochorismatase domain-containing protein 1	1.2157			0
P51636	CAV2	Caveolin-2	1.2113	Cell membrane, Nucleus, Caveola, Membrane, Cytoplasm, Golgi apparatus membrane		0
Q9BXV9	C14orf142	Uncharacterized protein C14orf142	1.1858			0
Q16850	CYP51A1	Lanosterol 14-alpha demethylase	1.1779	Endoplasmic reticulum membrane, Microsome membrane	TMD	0
Q13325	IFIT5	Interferon-induced protein with tetratricopeptide repeats 5	1.1693	Cell projection, Ruffle membrane		0
O60888-3	CUTA	Protein CutA	1.1193		SP	0
Q8IWV7	UBR1	E3 ubiquitin-protein ligase UBR1	1.114	Cytoplasm, Cytosol		0
P58511	SMIM11	Small integral membrane protein 11A	1.1112	Membrane	TMD	0
P27105	STOM	Erythrocyte band 7 integral membrane protein	1.1052	Cytoplasm, Cytoplasmic vesicle, Melanosome, Cell membrane, Membrane raft, Cytoskeleton		0
P35080	PFN2	Profilin-2	1.0915	Cytoskeleton, Cytoplasm		0
Q5HYI7	MTX3	Metaxin-3	1.09	Mitochondrion outer membrane		0
O15344	MID1	E3 ubiquitin-protein ligase Midline-1	1.0826	Spindle, Cytoskeleton, Cytoplasm		0
Q9BPX6	MICU1	Calcium uptake protein 1, mitochondrial	1.0442	Mitochondrion intermembrane space, Mitochondrion inner membrane	TMD	0
Q8IZH2	XRN1	5'-3' exoribonuclease 1	1.0395	Cytoplasm		0
O14880	MGST3	Microsomal glutathione S-transferase 3	1.0352	Microsome membrane, Endoplasmic reticulum membrane	TMD	0
O00470	MEIS1;MEIS2	Homeobox protein Meis1	1.0308	Nucleus		0
Q15208	STK38	Serine/threonine-protein kinase 38	1.016	Nucleus, Cytoplasm		0
Q9HA77	CARS2	Probable cysteine--tRNA ligase, mitochondrial	1.0086	Mitochondrion matrix		0
Q9GZT6	CCDC90B	Coiled-coil domain-containing protein 90B, mitochondrial	1.0012	Mitochondrion membrane	TMD	0
P05386	RPLP1	60S acidic ribosomal protein P1	0.9774			0
Q9H1E3	NUCKS1	Nuclear ubiquitous casein and cyclin-dependent kinase substrate 1	0.9602	Nucleus		0
Q86TG7	PEG10	Retrotransposon-derived protein PEG10	0.9582	Nucleus, Cytoplasm		0
P98082	DAB2	Disabled homolog 2	0.9517	Clathrin-coated vesicle membrane, Cytoplasmic vesicle, Membrane, Cytoplasm, Clathrin-coated pit		0
Q9P0U1	TOMM7	Mitochondrial import receptor subunit TOM7 homolog	0.9511	Mitochondrion outer membrane	TMD	0
O60831	PRAF2	PRA1 family protein 2	0.9441	Endosome membrane	TMD	0
O14578-4	CIT	Citron Rho-interacting kinase	0.9407	Cytoplasm		0
Q99933	BAG1	BAG family molecular chaperone regulator 1	0.9291	Nucleus, Cytoplasm		0
O75506	HSBP1	Heat shock factor-binding protein 1	0.9058	Nucleus		0
O75746	SLC25A12	Calcium-binding mitochondrial carrier protein Aralar1	0.9015	Mitochondrion inner membrane	TMD	0
O14975	SLC27A2	Very long-chain acyl-CoA synthetase	0.8932	Peroxisome membrane, Endoplasmic reticulum membrane	TMD	0
Q9UJ70	NAGK	N-acetyl-D-glucosamine kinase	0.8884			0
Q8WUD4	CCDC12	Coiled-coil domain-containing protein 12	0.8854			0
Q9BWW4	SSBP3;SSBP2;SSBP4	Single-stranded DNA-binding protein 3	0.8838	Nucleus		0
O75608	LYPLA1	Acyl-protein thioesterase 1	0.8799	Cytoplasm		0
O14950	MYL12B	Myosin regulatory light chain 12B	0.8675			0
Q9Y4G6	TLN2	Talin-2	0.8619	Cell membrane, Focal adhesion, Cytoskeleton, Cell junction, Synapse, Cytoplasm		0
P82921	MRPS21	28S ribosomal protein S21, mitochondrial	0.8616	Mitochondrion		0
Q6NYC1	JMJD6	Bifunctional arginine demethylase and lysyl-hydroxylase JMJD6	0.8588	Nucleoplasm, Nucleus, Nucleolus		0
Q00536	CDK16	Cyclin-dependent kinase 16	0.8446	Cell junction, Cytoplasm, Synapse, Synaptosome, Cytoplasmic vesicle, Cell membrane, Secretory vesicle		0
O14972	DSCR3	Down syndrome critical region protein 3	0.83			0
Q96EK6	GNPNAT1	Glucosamine 6-phosphate N-acetyltransferase	0.83	Golgi apparatus membrane, Endosome membrane		0
Q8NHG8	ZNRF2	E3 ubiquitin-protein ligase ZNRF2	0.8245	Presynaptic cell membrane, Lysosome membrane, Endosome membrane, Synapse, Cell junction		0
P18085	ARF4	ADP-ribosylation factor 4	0.8229	Golgi apparatus, Membrane		0
Q9UQB8	BAIAP2;CCDC43	Brain-specific angiogenesis inhibitor 1-associated protein 2	0.8136	Ruffle, Filopodium, Cytoskeleton, Membrane, Cytoplasm, Cell projection		0
Q5C9Z4	NOM1	Nucleolar MIF4G domain-containing protein 1	0.8128	Nucleolus, Nucleus		0
Q9UHB6	LIMA1;TRMT1	LIM domain and actin-binding protein 1	0.8069	Focal adhesion, Cytoskeleton, Cell junction, Cytoplasm		0
Q99962	SH3GL2	Endophilin-A1	0.8069	Membrane, Cytoplasm		0
O15260	SURF4	Surfeit locus protein 4	0.7988	Endoplasmic reticulum membrane, Endoplasmic reticulum-Golgi intermediate compartment membrane, Golgi apparatus membrane	TMD	0
Q9NWU2	GID8	Glucose-induced degradation protein 8 homolog	0.7814	Nucleus		0
O75695	RP2	Protein XRP2	0.7798	Cell projection, Cilium, Cell membrane		0
P08243	ASNS	Asparagine synthetase [glutamine-hydrolyzing]	0.7757			0
Q96HY6	DDRGK1	DDRGK domain-containing protein 1	0.7754	Endoplasmic reticulum	SP	0
P46734	MAP2K3	Dual specificity mitogen-activated protein kinase kinase 3	0.7748			0
O15228	GNPAT	Dihydroxyacetone phosphate acyltransferase	0.7745	Peroxisome membrane		0
Q9HBH0	RHOF	Rho-related GTP-binding protein RhoF	0.774	Cytoplasm, Cell membrane, Cytoskeleton		0
P55209	NAP1L1	Nucleosome assembly protein 1-like 1	0.7737	Melanosome, Nucleus		0
Q9Y3D8	AK6;TAF9	Adenylate kinase isoenzyme 6	0.7711	Cajal body, Nucleoplasm, Nucleus		0
Q8TDX7	NEK7	Serine/threonine-protein kinase Nek7	0.7703	Cytoplasm, Spindle pole, Centrosome, Microtubule organizing center, Nucleus, Cytoskeleton		0
Q9H5X1	FAM96A	MIP18 family protein FAM96A	0.7658	Cytoplasm		0
Q9Y394	DHRS7	Dehydrogenase/reductase SDR family member 7	0.7639		SP	0
P00973-2	OAS1	2'-5'-oligoadenylate synthase 1	0.7561	Secreted, Mitochondrion, Nucleus, Microsome, Endoplasmic reticulum, Cytoplasm		0
Q8WWQ0	PHIP	PH-interacting protein	0.753	Nucleus		0
Q9H479	FN3K	Fructosamine-3-kinase	0.7504			0
P61457	PCBD1	Pterin-4-alpha-carbinolamine dehydratase	0.7435	Cytoplasm, Nucleus		0
Q93050	ATP6V0A1	V-type proton ATPase 116 kDa subunit a isoform 1	0.7429	Cytoplasmic vesicle membrane, Melanosome	TMD	0
Q08499-6	PDE4D;DPYSL3	cAMP-specific 3',5'-cyclic phosphodiesterase 4D	0.7388	Apical cell membrane, Cytoskeleton, Microtubule organizing center, Centrosome, Cytoplasm, Membrane		0
P07919	UQCRH	Cytochrome b-c1 complex subunit 6, mitochondrial	0.7361	Mitochondrion inner membrane		0
Q8N5K1	CISD2	CDGSH iron-sulfur domain-containing protein 2	0.7361	Mitochondrion outer membrane, Endoplasmic reticulum membrane	TMD	0
Q9BU89	DOHH	Deoxyhypusine hydroxylase	0.7356			0
P62310	LSM3	U6 snRNA-associated Sm-like protein LSm3	0.7289	Nucleus		0
Q9Y5M8	SRPRB	Signal recognition particle receptor subunit beta	0.7271	Endoplasmic reticulum membrane	TMD	0
Q68CZ2	TNS3	Tensin-3	0.7239	Focal adhesion, Cell junction		0
P60484	PTEN	Phosphatidylinositol 3,4,5-trisphosphate 3-phosphatase and dual-specificity protein phosphatase PTEN	0.7232	Secreted, Nucleus, PML body, Cytoplasm		0
P62745	RHOB	Rho-related GTP-binding protein RhoB	0.7204	Late endosome membrane, Cell membrane, Cleavage furrow, Nucleus		1
Q9H7D7	WDR26	WD repeat-containing protein 26	0.7187	Cytoplasm		0
Q9H9H4	VPS37B	Vacuolar protein sorting-associated protein 37B	0.7104	Late endosome membrane		0
Q9UI12	ATP6V1H	V-type proton ATPase subunit H	0.7085			0
O14684	PTGES	Prostaglandin E synthase	0.7079	Membrane	TMD	0
Q9Y316	MEMO1	Protein MEMO1	0.706			0
P49902	NT5C2	Cytosolic purine 5'-nucleotidase	0.7055	Cytoplasm		0
Q8WUK0	PTPMT1	Phosphatidylglycerophosphatase and protein-tyrosine phosphatase 1	0.7028	Mitochondrion inner membrane		0
Q96TC7	RMDN3	Regulator of microtubule dynamics protein 3	0.7012	Cytoskeleton, Spindle, Nucleus, Mitochondrion outer membrane, Spindle pole, Mitochondrion membrane, Cytoplasm	TMD	0
Q9NZD2	GLTP	Glycolipid transfer protein	0.7009	Cytoplasm		0
Q12982	BNIP2	BCL2/adenovirus E1B 19 kDa protein-interacting protein 2	0.6995	Perinuclear region, Cytoplasm		0
Q9Y2T3	GDA	Guanine deaminase	0.6963			0
Q9Y673	ALG5	Dolichyl-phosphate beta-glucosyltransferase	0.6954	Endoplasmic reticulum membrane	TMD	1
O95361	TRIM16	Tripartite motif-containing protein 16	0.6953	Cytoplasm		0
Q9NRP0	OSTC	Oligosaccharyltransferase complex subunit OSTC	0.6906	Membrane	TMD	0
P21953	BCKDHB	2-oxoisovalerate dehydrogenase subunit beta, mitochondrial	0.6843	Mitochondrion matrix		0
Q9Y5B6	PAXBP1	PAX3- and PAX7-binding protein 1	0.6803	Nucleus		0
Q9NZN8	CNOT2	CCR4-NOT transcription complex subunit 2	0.6791	Nucleus, Cytoplasm		0
P36543	ATP6V1E1	V-type proton ATPase subunit E 1	0.678			0
Q9C0C9	UBE2O	(E3-independent) E2 ubiquitin-conjugating enzyme	0.6764	Nucleus, Cytoplasm		0
O14545	TRAFD1	TRAF-type zinc finger domain-containing protein 1	0.6751			0
Q9H967	WDR76	WD repeat-containing protein 76	0.666			0
Q14139	UBE4A	Ubiquitin conjugation factor E4 A	0.6646	Cytoplasm		0
Q6XQN6	NAPRT	Nicotinate phosphoribosyltransferase	0.6634	Cytoplasm, Cytosol		0
P46939	UTRN	Utrophin	0.6623	Cytoplasm, Synapse, Cell junction, Cytoskeleton, Postsynaptic cell membrane		0
Q9H9P8	L2HGDH	L-2-hydroxyglutarate dehydrogenase, mitochondrial	0.6595	Mitochondrion		0
Q8IUD2	ERC1	ELKS/Rab6-interacting/CAST family member 1	0.6562	Golgi apparatus membrane, Membrane, Cytoplasm		0
Q8NBQ5	HSD17B11	Estradiol 17-beta-dehydrogenase 11	0.6547	Secreted	SP	0
P19447	ERCC3	TFIIH basal transcription factor complex helicase XPB subunit	0.6523	Nucleus		0
Q15392	DHCR24	Delta(24)-sterol reductase	0.6518	Golgi apparatus membrane, Endoplasmic reticulum membrane	SP, TMD	0
P49589	CARS	Cysteine--tRNA ligase, cytoplasmic	0.6497	Cytoplasm		0
O14548	COX7A2L	Cytochrome c oxidase subunit 7A-related protein, mitochondrial	0.6456	Mitochondrion inner membrane		0
P56199	ITGA1	Integrin alpha-1	0.644	Membrane	SP, TMD	26
Q9ULC3	RAB23	Ras-related protein Rab-23	0.6427	Autophagosome, Cell membrane, Phagosome membrane, Cytoplasm, Endosome membrane, Phagosome, Cytoplasmic vesicle		0
P61960	UFM1	Ubiquitin-fold modifier 1	0.6424	Nucleus, Cytoplasm		0
Q13439	GOLGA4	Golgin subfamily A member 4	0.6376	Golgi apparatus, Cytoplasm, Golgi apparatus membrane		2
Q9HCY8	S100A14	Protein S100-A14	0.6374	Cytoplasm		0
Q8WTW3	COG1;ADCK1	Conserved oligomeric Golgi complex subunit 1	0.634	Golgi apparatus membrane		0
Q8NBI5	SLC43A3	Solute carrier family 43 member 3	0.6339	Membrane	TMD	3
Q8NBT2	SPC24	Kinetochore protein Spc24	0.6297	Nucleus, Chromosome, Centromere, Kinetochore		0
P32121	ARRB2	Beta-arrestin-2	0.6184	Membrane, Cytoplasm, Clathrin-coated pit, Cytoplasmic vesicle, Nucleus, Cell membrane		0
P14859	POU2F1;POU2F3	POU domain, class 2, transcription factor 1	0.6182	Nucleus		0
P38606	ATP6V1A	V-type proton ATPase catalytic subunit A	0.6176			0
Q9NZN4	EHD2	EH domain-containing protein 2	0.6161	Cytosol, Caveola, Membrane, Cytoplasm, Endosome membrane, Cell membrane		0
Q8IUR7	ARMC8	Armadillo repeat-containing protein 8	0.6137			0
Q9NZ43	USE1	Vesicle transport protein USE1	0.6122	Endoplasmic reticulum membrane	TMD	0
Q13501	SQSTM1	Sequestosome-1	0.61	Late endosome, P-body, Cytoplasm, Endoplasmic reticulum, Autophagosome, Nucleus, Cytoplasmic vesicle, Lysosome		0
P08107	HSPA1A	Heat shock 70 kDa protein 1A	0.6087	Cytoplasm		0
Q9Y608-4	LRRFIP2	Leucine-rich repeat flightless-interacting protein 2	0.607			0
Q13505	MTX1	Metaxin-1	0.6008	Mitochondrion outer membrane, Membrane	TMD	0
O00505	KPNA3	Importin subunit alpha-4	0.5985	Cytoplasm, Nucleus		0
Q96D71	REPS1	RalBP1-associated Eps domain-containing protein 1	0.5964	Membrane, Clathrin-coated pit		0
Q9NUW8	TDP1	Tyrosyl-DNA phosphodiesterase 1	0.5933	Cytoplasm, Nucleus		0
Q9Y5U2	TSSC4	Protein TSSC4	0.5916			0
Q96GE9-2	TMEM261	Transmembrane protein 261	0.5916	Membrane	TMD	0
Q8N3V7-2	SYNPO	Synaptopodin	0.5904	Cytoskeleton, Synapse, Cytoplasm, Dendritic spine, Postsynaptic cell membrane, Perikaryon, Postsynaptic density, Cell projection, Tight junction, Cell junction		1
O60749	SNX2	Sorting nexin-2	0.5893	Lamellipodium, Early endosome membrane, Cell projection		0
Q9GZN8	C20orf27	UPF0687 protein C20orf27	0.5859			0
P41250	GARS	Glycine--tRNA ligase	0.5796	Cytoplasm, Cell projection, Axon, Mitochondrion		0
Q86W50	METTL16	Methyltransferase-like protein 16	0.5792			0
Q9NT62	ATG3	Ubiquitin-like-conjugating enzyme ATG3	0.5764	Cytoplasm		0
Q96QD9	FYTTD1	UAP56-interacting factor	0.5757	Nucleoplasm, Nucleus, Nucleus speckle		0
Q96T76	MMS19	MMS19 nucleotide excision repair protein homolog	0.5751	Nucleus, Spindle, Cytoskeleton, Cytoplasm		0
Q7Z4G4	TRMT11	tRNA (guanine(10)-N2)-methyltransferase homolog	0.5746			0
Q99504	EYA3	Eyes absent homolog 3	0.5724	Cytoplasm, Nucleus		0
Q9H3H3	C11orf68	UPF0696 protein C11orf68	0.5696			0
Q9NXV6	CDKN2AIP	CDKN2A-interacting protein	0.5681	Nucleus, Nucleoplasm		0
Q13464	ROCK1	Rho-associated protein kinase 1	0.5681	Lamellipodium, Ruffle, Cytoskeleton, Cytoplasm, Bleb, Golgi apparatus membrane, Cell membrane, Cell projection, Centriole, Centrosome, Microtubule organizing center		0
Q13363	CTBP1	C-terminal-binding protein 1	0.5678	Cytoplasm, Nucleus		0
Q9UIV1	CNOT7	CCR4-NOT transcription complex subunit 7	0.5637	Nucleus, Cytoplasm, P-body		0
O75431	MTX2	Metaxin-2	0.5629	Mitochondrion, Mitochondrion outer membrane		0
O14925	TIMM23;TIMM23B	Mitochondrial import inner membrane translocase subunit Tim23	0.5627	Mitochondrion inner membrane	TMD	0
P49591	SARS	Serine--tRNA ligase, cytoplasmic	0.5585	Cytoplasm		0
Q7L5D6	GET4	Golgi to ER traffic protein 4 homolog	0.5577	Cytoplasm, Cytosol		0
P55263-2	ADK	Adenosine kinase	0.5557	Cytoplasm, Nucleus		0
P09488	GSTM4	Glutathione S-transferase Mu 1	0.5542	Cytoplasm		0
O00154-4	ACOT7	Cytosolic acyl coenzyme A thioester hydrolase	0.5532	Cytoplasm, Mitochondrion		0
O75884	RBBP9	Putative hydrolase RBBP9	0.5524	Nucleus, Cytoplasm		0
Q03135	CAV1	Caveolin-1	0.5515	Membrane raft, Cell membrane, Caveola, Membrane, Golgi apparatus membrane		0
P52434	POLR2H	DNA-directed RNA polymerases I, II, and III subunit RPABC3	0.55	Nucleolus, Nucleus		0
Q9H0H5	RACGAP1	Rac GTPase-activating protein 1	0.5494	Cytoplasm, Acrosome, Midbody, Cytoskeleton, Spindle, Cytoplasmic vesicle, Nucleus, Secretory vesicle, Cleavage furrow, Cell membrane		0
Q9BS40	LXN	Latexin	0.5487	Cytoplasm		0
Q96RU3	FNBP1	Formin-binding protein 1	0.5456	Cell membrane, Cytoplasmic vesicle, Membrane, Lysosome, Cytoskeleton, Cell cortex, Cytoplasm, Clathrin-coated pit		0
Q08378	GOLGA3	Golgin subfamily A member 3	0.5455	Golgi apparatus, Golgi stack membrane, Cytoplasm		0
Q9P013	CWC15	Spliceosome-associated protein CWC15 homolog	0.5454	Nucleus		0
Q8TBX8	PIP4K2C	Phosphatidylinositol 5-phosphate 4-kinase type-2 gamma	0.5443	Membrane, Cytoplasm		0
Q92974	ARHGEF2	Rho guanine nucleotide exchange factor 2	0.5428	Cytoplasmic vesicle, Cell junction, Cell projection, Tight junction, Cytoplasm, Ruffle membrane, Cytoskeleton, Golgi apparatus, Spindle		0
Q13232	NME3	Nucleoside diphosphate kinase 3	0.5413			0
Q96S59	RANBP9	Ran-binding protein 9	0.5408	Cytoplasm, Nucleus, Cell membrane		0
O00483	NDUFA4	Cytochrome c oxidase subunit NDUFA4	0.5397	Mitochondrion inner membrane		0
Q9UJY1	HSPB8	Heat shock protein beta-8	0.5341	Nucleus, Cytoplasm		0
Q8TAE8	GADD45GIP1	Growth arrest and DNA damage-inducible proteins-interacting protein 1	0.5279	Nucleus, Mitochondrion		0
O14646	CHD1	Chromodomain-helicase-DNA-binding protein 1	0.527	Cytoplasm, Nucleus		0
O43709	WBSCR22	Probable 18S rRNA (guanine-N(7))-methyltransferase	0.5208	Cytoplasm, Nucleus, Nucleolus		0
O94992	HEXIM1	Protein HEXIM1	0.5199	Nucleus, Cytoplasm		0
O14974	PPP1R12A	Protein phosphatase 1 regulatory subunit 12A	0.5194	Cytoplasm		0
Q7L2H7	EIF3M	Eukaryotic translation initiation factor 3 subunit M	0.5183	Cytoplasm		0
Q8N806	UBR7	Putative E3 ubiquitin-protein ligase UBR7	0.5142			0
Q5VTL8	PRPF38B	Pre-mRNA-splicing factor 38B	0.5137	Nucleus		0
O60518	RANBP6	Ran-binding protein 6	0.5127	Cytoplasm, Nucleus		0
Q9BTX7	TTPAL	Alpha-tocopherol transfer protein-like	0.5113			0
Q16637	SMN1	Survival motor neuron protein	0.5101	Cytoplasm, Cajal body, Cell projection, Myofibril, Cytoplasmic granule, Z line, Nucleus, Gem, Sarcomere, Perikaryon		0
Q9Y617	PSAT1	Phosphoserine aminotransferase	0.5061			0
Q3ZCM7	TUBB8	Tubulin beta-8 chain	0.5059	Spindle, Cytoskeleton, Cytoplasm		0
P78362	SRPK2	SRSF protein kinase 2	0.5034	Cytoplasm, Nucleus		0
Q9UBB5	MBD2	Methyl-CpG-binding domain protein 2	0.503	Nucleus		0
Q9BRT2	UQCC2	Ubiquinol-cytochrome-c reductase complex assembly factor 2	0.5023	Mitochondrion intermembrane space, Mitochondrion matrix, Mitochondrion nucleoid, Mitochondrion, Mitochondrion inner membrane		0
Q16836	HADH	Hydroxyacyl-coenzyme A dehydrogenase, mitochondrial	0.4987	Mitochondrion matrix		0
P14735	IDE	Insulin-degrading enzyme	0.4978	Cytoplasm, Secreted, Cell membrane		0
Q9NXG2	THUMPD1	THUMP domain-containing protein 1	0.4956			0
Q9UJA5	TRMT6	tRNA (adenine(58)-N(1))-methyltransferase non-catalytic subunit TRM6	0.4949	Nucleus		0
Q96EH3	MALSU1	Mitochondrial assembly of ribosomal large subunit protein 1	0.4944	Mitochondrion matrix		0
O75351	VPS4B	Vacuolar protein sorting-associated protein 4B	0.4905	Prevacuolar compartment membrane, Late endosome membrane		0
Q13555	CAMK2G	Calcium/calmodulin-dependent protein kinase type II subunit gamma	0.4889	Sarcoplasmic reticulum membrane		0
Q6PK04	CCDC137	Coiled-coil domain-containing protein 137	0.4888	Chromosome		0
Q15758	SLC1A5	Neutral amino acid transporter B(0)	0.4871	Melanosome, Cell membrane	TMD	2
Q9H0U4	RAB1B	Ras-related protein Rab-1B	0.4856	Cytoplasm, Membrane, Preautophagosomal structure membrane		0
O43396	TXNL1	Thioredoxin-like protein 1	0.4836	Cytoplasm, Nucleus		0
Q02241-2	KIF23	Kinesin-like protein KIF23	0.4821	Cytoplasm, Cytoskeleton, Spindle, Midbody, Nucleus		0
Q9BTE3	MCMBP	Mini-chromosome maintenance complex-binding protein	0.4813	Nucleus		0
Q9H223	EHD4	EH domain-containing protein 4	0.4755	Cell membrane, Early endosome membrane, Recycling endosome membrane		0
Q12899	TRIM26	Tripartite motif-containing protein 26	0.4746			0
Q709C8	VPS13C	Vacuolar protein sorting-associated protein 13C	0.4734	Mitochondrion outer membrane		0
P31947	SFN	14-3-3 protein sigma	0.4716	Secreted, Nucleus, Cytoplasm		0
Q9UDY4	DNAJB4	DnaJ homolog subfamily B member 4	0.4698	Cytoplasm, Cell membrane		0
Q8NEZ2	VPS37A	Vacuolar protein sorting-associated protein 37A	0.4696	Nucleus, Late endosome membrane		0
P02792	FTL	Ferritin light chain	0.4688			0
P46926	GNPDA1	Glucosamine-6-phosphate isomerase 1	0.4682	Cytoplasm		0
P06748	NPM1	Nucleophosmin	0.468	Nucleolus, Nucleus, Cytoskeleton, Nucleoplasm, Cytoplasm, Centrosome, Microtubule organizing center		0
P28702	RXRB	Retinoic acid receptor RXR-beta	0.4671	Nucleus		0
Q9BYX2	TBC1D2	TBC1 domain family member 2A	0.4668	Cytoplasmic vesicle, Cell junction, Cytoplasm		0
P51151	RAB9A	Ras-related protein Rab-9A	0.4624	Cell membrane, Endoplasmic reticulum membrane, Phagosome, Cytoplasmic vesicle, Late endosome, Cytoplasmic vesicle membrane, Melanosome, Golgi apparatus membrane, Phagosome membrane		0
P62993	GRB2	Growth factor receptor-bound protein 2	0.4585	Cytoplasm, Golgi apparatus, Nucleus, Endosome		0
Q8WVM8	SCFD1	Sec1 family domain-containing protein 1	0.4552	Golgi apparatus, Endoplasmic reticulum membrane, Golgi stack membrane, Cytoplasm		0
O00170	AIP	AH receptor-interacting protein	0.4532	Cytoplasm		0
Q7KZF4	SND1	Staphylococcal nuclease domain-containing protein 1	0.451	Melanosome, Nucleus, Cytoplasm		0
Q9HBM1	SPC25	Kinetochore protein Spc25	0.4484	Kinetochore, Chromosome, Centromere, Nucleus		0
P46821	MAP1B	Microtubule-associated protein 1B	0.4473	Dendritic spine, Cytoskeleton, Synapse, Cytoplasm, Cell junction, Cell projection		0
Q13685	AAMP	Angio-associated migratory cell protein	0.4455	Cell membrane, Cytoplasm		0
Q9BW27	NUP85	Nuclear pore complex protein Nup85	0.4422	Kinetochore, Centromere, Nucleus membrane, Nucleus, Cytoplasm, Chromosome, Nuclear pore complex, Cytoskeleton, Spindle		0
Q9UBB6	NCDN	Neurochondrin	0.4414	Cytosol, Cytoplasm, Cell projection, Dendrite		0
Q9BRS2	RIOK1	Serine/threonine-protein kinase RIO1	0.4382			0
Q86W42	THOC6	THO complex subunit 6 homolog	0.4371	Nucleus, Nucleus speckle		0
Q13526	PIN1	Peptidyl-prolyl cis-trans isomerase NIMA-interacting 1	0.4368	Cytoplasm, Nucleus, Nucleus speckle		0
P33992	MCM5	DNA replication licensing factor MCM5	0.4343	Nucleus		0
P61764	STXBP1	Syntaxin-binding protein 1	0.4324	Membrane, Cytoplasm, Cytosol		0
Q7Z4V5	HDGFRP2	Hepatoma-derived growth factor-related protein 2	0.4298	Nucleus		0
A6NDG6	PGP	Glycerol-3-phosphate phosphatase	0.4264			0
Q96S44	TP53RK	TP53-regulating kinase	0.4255	Nucleus		0
Q9H0B6	KLC2	Kinesin light chain 2	0.4253	Cytoskeleton, Cytoplasm		0
O00560	SDCBP	Syntenin-1	0.4244	Cytoplasm, Exosome, Melanosome, Membrane raft, Cytoskeleton, Cell junction, Adherens junction, Cytosol, Nucleus, Secreted, Endoplasmic reticulum membrane, Focal adhesion, Cell membrane		0
Q96AC1	FERMT2	Fermitin family homolog 2	0.4238	Nucleus, Focal adhesion, Sarcomere, Cell projection, Cell junction, Membrane, Myofibril, Cell cortex, Cytoskeleton, Cell surface, Cytoplasm, I band, Lamellipodium membrane		0
O00410	IPO5	Importin-5	0.4232	Nucleolus, Nucleus, Cytoplasm		0
P78330	PSPH	Phosphoserine phosphatase	0.422			0
P63208	SKP1	S-phase kinase-associated protein 1	0.4171			0
Q92785	DPF2	Zinc finger protein ubi-d4	0.4169	Cytoplasm, Nucleus		0
Q9H6R0	DHX33	Putative ATP-dependent RNA helicase DHX33	0.4144	Nucleoplasm, Nucleolus, Nucleus		0
Q96CS2	HAUS1	HAUS augmin-like complex subunit 1	0.4144	Cytoskeleton, Spindle, Spindle pole, Centrosome, Microtubule organizing center, Cytoplasm		0
P50995	ANXA11	Annexin A11	0.4124	Cytoplasm, Nucleoplasm, Spindle, Cytoskeleton, Nucleus, Melanosome, Nucleus envelope		0
Q9UBC2-2	EPS15L1;SPATA22	Epidermal growth factor receptor substrate 15-like 1	0.4102	Membrane, Coated pit, Cell membrane, Nucleus		0
Q9H4A6	GOLPH3	Golgi phosphoprotein 3	0.4075	Golgi stack membrane, Endosome, trans-Golgi network membrane, Cell membrane, Mitochondrion intermembrane space, Golgi apparatus		0
Q96AX1	VPS33A	Vacuolar protein sorting-associated protein 33A	0.4069	Early endosome, Late endosome membrane, Lysosome membrane, Autophagosome, Clathrin-coated vesicle, Cytoplasmic vesicle		0
Q9UBK8	MTRR	Methionine synthase reductase	0.4066	Cytoplasm		0
P33993	MCM7	DNA replication licensing factor MCM7	0.4063	Nucleus		0
P09622	DLD	Dihydrolipoyl dehydrogenase, mitochondrial	0.4054	Acrosome, Flagellum, Cell projection, Cytoplasmic vesicle, Cilium, Mitochondrion matrix, Secretory vesicle		0
Q14738	PPP2R5D	Serine/threonine-protein phosphatase 2A 56 kDa regulatory subunit delta isoform	0.4052	Cytoplasm, Nucleus		0
Q6P1X6	C8orf82	UPF0598 protein C8orf82	0.4052			0
Q14527	HLTF	Helicase-like transcription factor	0.4029	Cytoplasm, Nucleolus, Nucleus, Nucleoplasm		0
P30837	ALDH1B1	Aldehyde dehydrogenase X, mitochondrial	0.3968	Mitochondrion matrix		0
Q9NY93	DDX56	Probable ATP-dependent RNA helicase DDX56	0.3967	Nucleolus, Nucleus		0
P50238	CRIP1	Cysteine-rich protein 1	0.3966			0
Q07617	SPAG1	Sperm-associated antigen 1	0.3956	Cytoplasm		0
O00303	EIF3F	Eukaryotic translation initiation factor 3 subunit F	0.3955	Cytoplasm		0
Q7L592	NDUFAF7	Protein arginine methyltransferase NDUFAF7, mitochondrial	0.3947	Mitochondrion		0
Q8IWZ8	SUGP1	SURP and G-patch domain-containing protein 1	0.3942	Nucleus		0
Q96MW5	COG8	Conserved oligomeric Golgi complex subunit 8	0.3941	Golgi apparatus membrane		0
Q9Y6D5	ARFGEF2	Brefeldin A-inhibited guanine nucleotide-exchange protein 2	0.3921	Cell projection, Cell junction, Membrane, Cytoplasmic vesicle, Microtubule organizing center, Centrosome, Perinuclear region, Dendrite, Cytoplasm, Synapse, trans-Golgi network, Endosome, Cytoskeleton, Golgi apparatus		0
O95433	AHSA1	Activator of 90 kDa heat shock protein ATPase homolog 1	0.3907	Cytosol, Endoplasmic reticulum, Cytoplasm		0
Q9UDY2	TJP2	Tight junction protein ZO-2	0.3898	Adherens junction, Tight junction, Cell junction, Cell membrane, Nucleus		0
Q13415	ORC1	Origin recognition complex subunit 1	0.3866	Nucleus		0
Q9ULV4	CORO1C	Coronin-1C	0.3863	Lamellipodium, Cell membrane, Cytoskeleton, Cell projection, Cytoplasm		0
P61011	SRP54	Signal recognition particle 54 kDa protein	0.3845	Nucleus speckle, Cytoplasm		0
Q9NQC3	RTN4	Reticulon-4	0.3825	Endoplasmic reticulum membrane	TMD	0
P55809	OXCT1	Succinyl-CoA:3-ketoacid coenzyme A transferase 1, mitochondrial	0.3799	Mitochondrion matrix		0
Q9HAV4	XPO5	Exportin-5	0.3792	Cytoplasm, Nucleus		0
Q9UBB4	ATXN10	Ataxin-10	0.3789	Perinuclear region, Cytoplasm		0
P63104	YWHAZ	14-3-3 protein zeta/delta	0.3772	Cytoplasm, Melanosome		0
P54920	NAPA	Alpha-soluble NSF attachment protein	0.3771	Membrane		0
P61026	RAB10	Ras-related protein Rab-10	0.3749	Cytoplasmic vesicle, Cell projection, trans-Golgi network membrane, Endoplasmic reticulum membrane, Cilium, Phagosome membrane, Endosome membrane, Golgi apparatus membrane, Golgi apparatus, Cytoplasmic vesicle membrane, Recycling endosome membrane		0
Q9BUF5	TUBB6	Tubulin beta-6 chain	0.3748	Cytoskeleton, Cytoplasm		0
Q9BW71	HIRIP3	HIRA-interacting protein 3	0.3744	Nucleus		0
P42704	LRPPRC	Leucine-rich PPR motif-containing protein, mitochondrial	0.3737	Nucleus outer membrane, Nucleoplasm, Nucleus, Mitochondrion, Nucleus inner membrane		0
Q14562	DHX8	ATP-dependent RNA helicase DHX8	0.3733	Nucleus		0
Q9Y4C8	RBM19	Probable RNA-binding protein 19	0.3728	Nucleolus, Nucleus, Nucleoplasm, Cytoplasm, Chromosome		0
Q12965	MYO1E	Unconventional myosin-Ie	0.3722	Cytoskeleton, Cytoplasm, Clathrin-coated vesicle, Cell junction, Cytoplasmic vesicle		0
Q10567-3	AP1B1	AP-1 complex subunit beta-1	0.3686	Golgi apparatus, Clathrin-coated vesicle membrane, Cytoplasmic vesicle		0
O14828	SCAMP3	Secretory carrier-associated membrane protein 3	0.3638	Membrane	TMD	0
O43175	PHGDH	D-3-phosphoglycerate dehydrogenase	0.3638			0
Q8TEX9	IPO4	Importin-4	0.3637	Nucleus, Cytoplasm		0
Q6P587	FAHD1	Acylpyruvase FAHD1, mitochondrial	0.3634	Cytoplasm, Cytosol, Mitochondrion		0
Q99961	SH3GL1	Endophilin-A2	0.355	Podosome, Cell projection, Cytoplasm, Early endosome membrane		0
Q96P70	IPO9	Importin-9	0.3515	Cytoplasm, Nucleus		0
Q9NQW7-3	XPNPEP1	Xaa-Pro aminopeptidase 1	0.3505	Cytoplasm		0
Q13042	CDC16	Cell division cycle protein 16 homolog	0.3503	Cytoskeleton, Spindle, Cytoplasm, Microtubule organizing center, Centrosome		0
Q5VT79	ANXA8;ANXA8L1	Annexin A8-like protein 1	0.3499			0
Q70J99	UNC13D	Protein unc-13 homolog D	0.3497	Lysosome, Membrane, Cytoplasm, Late endosome, Recycling endosome		0
Q9UHB9	SRP68	Signal recognition particle subunit SRP68	0.3468	Cytoplasm, Nucleolus, Nucleus		0
P06576	ATP5B	ATP synthase subunit beta, mitochondrial	0.3465	Mitochondrion inner membrane, Mitochondrion		1
Q5K651	SAMD9	Sterile alpha motif domain-containing protein 9	0.3437	Cytoplasm		0
O00159	MYO1C	Unconventional myosin-Ic	0.3389	Nucleolus, Nuclear pore complex, Ruffle, Cytoplasm, Stereocilium membrane, Nucleus, Nucleoplasm, Cell membrane, Cell projection, Cytoplasmic vesicle		0
O95394	PGM3	Phosphoacetylglucosamine mutase	0.3357			0
Q92973	TNPO1	Transportin-1	0.3341	Nucleus, Cytoplasm		0
P49588	AARS	Alanine--tRNA ligase, cytoplasmic	0.332	Cytoplasm		0
Q92947	GCDH	Glutaryl-CoA dehydrogenase, mitochondrial	0.329	Mitochondrion matrix		0
Q92841-3	DDX17	Probable ATP-dependent RNA helicase DDX17	0.3241	Nucleolus, Nucleus		0
Q08J23	NSUN2	tRNA (cytosine(34)-C(5))-methyltransferase	0.3157	Cytoplasm, Spindle, Cytoskeleton, Nucleolus, Nucleus		0
Q14019	COTL1	Coactosin-like protein	0.3151	Cytoplasm, Cytoskeleton, Nucleus		0
Q8WWM7	ATXN2L	Ataxin-2-like protein	0.3148	Nucleus speckle, Cytoplasmic granule, Membrane, Cytoplasm		0
Q9Y2Q3	GSTK1	Glutathione S-transferase kappa 1	0.3127	Peroxisome		0
O00139-2	KIF2A	Kinesin-like protein KIF2A	0.3078	Cytoskeleton, Spindle, Spindle pole, Microtubule organizing center, Centrosome, Cytoplasm		0
P13797	PLS3	Plastin-3	0.3053	Cytoplasm		0
Q92688	ANP32B	Acidic leucine-rich nuclear phosphoprotein 32 family member B	0.3019	Nucleus, Cytoplasm		0
Q92598	HSPH1	Heat shock protein 105 kDa	0.3008	Cytoplasm		0
Q14204	DYNC1H1	Cytoplasmic dynein 1 heavy chain 1	0.2985	Cytoplasm, Cytoskeleton		0
P11802	CDK4	Cyclin-dependent kinase 4	0.2979	Membrane, Cytoplasm, Nucleus		0
P62136	PPP1CA	Serine/threonine-protein phosphatase PP1-alpha catalytic subunit	0.2967	Cytoplasm, Nucleolus, Nucleus, Nucleoplasm		0
O95163	IKBKAP	Elongator complex protein 1	0.2956	Nucleus, Cytoplasm		0
P43304	GPD2	Glycerol-3-phosphate dehydrogenase, mitochondrial	0.2941	Mitochondrion		0
Q96EE3-1	SEH1L	Nucleoporin SEH1	0.2932	Chromosome, Centromere, Kinetochore, Nucleus, Nuclear pore complex		0
P40939	HADHA	Trifunctional enzyme subunit alpha, mitochondrial	0.2919	Mitochondrion		0
P56192	MARS	Methionine--tRNA ligase, cytoplasmic	0.2874	Cytoplasm		0
O94874	UFL1	E3 UFM1-protein ligase 1	0.2841	Cytosol, Endoplasmic reticulum, Cytoplasm		0
P52565	ARHGDIA	Rho GDP-dissociation inhibitor 1	0.2833	Cytoplasm		0
P09211	GSTP1	Glutathione S-transferase P	0.2814	Nucleus, Mitochondrion, Cytoplasm		0
Q8WU90	ZC3H15	Zinc finger CCCH domain-containing protein 15	0.2781	Cytoplasm, Nucleus		0
P52701	MSH6	DNA mismatch repair protein Msh6	0.2778	Chromosome, Nucleus		0
P19525	EIF2AK2	Interferon-induced, double-stranded RNA-activated protein kinase	0.2735	Cytoplasm, Perinuclear region, Nucleus		0
P50502	ST13;ST13P5;ST13P4	Hsc70-interacting protein	0.2718	Cytoplasm		0
P12081	HARS	Histidine--tRNA ligase, cytoplasmic	0.2696	Cytoplasm		0
O95817	BAG3	BAG family molecular chaperone regulator 3	0.2597			0
P49368	CCT3	T-complex protein 1 subunit gamma	0.2574	Cytoplasm		0
P40926	MDH2	Malate dehydrogenase, mitochondrial	0.2568	Mitochondrion matrix		1
Q6UB35	MTHFD1L	Monofunctional C1-tetrahydrofolate synthase, mitochondrial	0.2457	Mitochondrion		0
Q04446	GBE1	1,4-alpha-glucan-branching enzyme	0.2446			0
P05455	SSB	Lupus La protein	0.2388	Nucleus		0
O60826	CCDC22	Coiled-coil domain-containing protein 22	0.2387	Endosome		0
O00116	AGPS	Alkyldihydroxyacetonephosphate synthase, peroxisomal	0.2387	Peroxisome membrane		0
O94906	PRPF6	Pre-mRNA-processing factor 6	0.2357	Nucleus, Nucleus speckle, Nucleoplasm		0
P07814	EPRS	Bifunctional glutamate/proline--tRNA ligase	0.2231	Cytoplasm		0
P29692	EEF1D	Elongation factor 1-delta	0.2207	Nucleus		0
P08238	HSP90AB1	Heat shock protein HSP 90-beta	0.2135	Cytoplasm, Melanosome		2
P09874	PARP1	Poly [ADP-ribose] polymerase 1	0.2028	Nucleus, Nucleolus		0
P26639	TARS	Threonine--tRNA ligase, cytoplasmic	0.1844	Cytoplasm		0
