# Supplementary material for: Proteomics reveals signal peptide features determining the client specificity in human TRAP-dependent ER protein import
Source: Nat Commun. 2018 Sep 14;9:3765. doi: 10.1038/s41467-018-06188-z (PMC6138672; doi:10.1038/s41467-018-06188-z)
Supplement: Supplementary file 8 — Supplementary Data 5 [file 41467_2018_6188_MOESM8_ESM.xlsx]

## Sheet: Sheet 1
supplementary data 5_trap_down
Accession	Gene	Full protein name	log2 fold change	Subcellular location	SS or TMD	Glycosylation sites
Q9UNL2	SSR3 (TRAPG)	Translocon-associated protein subunit gamma	-2.2718	Endoplasmic reticulum membrane	TMD	0
P51571	SSR4 (TRAPD)	Translocon-associated protein subunit delta	-1.8082	Endoplasmic reticulum membrane	SP, TMD	0
P43308	SSR2 (TRAPB)	Translocon-associated protein subunit beta	-1.511	Endoplasmic reticulum membrane	SP, TMD	2
Q9UM22	UCC1;EPDR1	Mammalian ependymin-related protein 1	-1.2759	Secreted	SP	2
P43307	SSR1 (TRAPA)	Translocon-associated protein subunit alpha	-1.2468	Endoplasmic reticulum membrane	SP, TMD	2
O94760	DDAH1	N(G),N(G)-dimethylarginine dimethylaminohydrolase 1	-1.1949			0
Q96AQ6	PBXIP1	Pre-B-cell leukemia transcription factor-interacting protein 1	-1.1703	Cytoskeleton, Nucleus, Cytoplasm		0
P46937-2	YAP1	Transcriptional coactivator YAP1	-1.0206	Cytoplasm, Nucleus		0
Q00534	CDK6	Cyclin-dependent kinase 6	-0.999	Ruffle, Nucleus, Cytoskeleton, Cytoplasm, Cell projection, Centrosome, Microtubule organizing center		0
Q9H6X2	ANTXR1	Anthrax toxin receptor 1	-0.9841	Lamellipodium membrane, Cell projection, Cell membrane, Filopodium membrane	SP, TMD	3
Q01804	OTUD4	OTU domain-containing protein 4	-0.918			0
Q8IWB1	ITPRIP	Inositol 1,4,5-trisphosphate receptor-interacting protein	-0.8656	Cell membrane	SP	2
Q7L8W6	DPH6	Diphthine--ammonia ligase	-0.854			0
O00622	CYR61	Protein CYR61	-0.835	Secreted	SP	0
O15121	DEGS1	Sphingolipid delta(4)-desaturase DES1	-0.8295	Mitochondrion, Endoplasmic reticulum membrane, Membrane	TMD	0
Q8TF74	WIPF2	WAS/WASL-interacting protein family member 2	-0.8199	Cytoplasm, Cytoskeleton		0
Q460N5	PARP14	Poly [ADP-ribose] polymerase 14	-0.7843	Nucleus, Cytoplasm		0
Q9NPI6	DCP1A	mRNA-decapping enzyme 1A	-0.7759	Nucleus, P-body, Cytoplasm		0
O94916	NFAT5	Nuclear factor of activated T-cells 5	-0.7667	Cytoplasm, Nucleus		0
Q96RK0	CIC	Protein capicua homolog	-0.7381	Nucleus		0
Q99519	NEU1	Sialidase-1	-0.7351	Cell membrane, Lysosome membrane, Lysosome lumen, Cytoplasmic vesicle	SP	3
P54802	NAGLU	Alpha-N-acetylglucosaminidase	-0.7323	Lysosome	SP	6
Q96L50	LRR1	Leucine-rich repeat protein 1	-0.7219			0
Q86Y37	CACUL1	CDK2-associated and cullin domain-containing protein 1	-0.7159			0
Q9BSU1	C16orf70	UPF0183 protein C16orf70	-0.7088			0
P51003	PAPOLA	Poly(A) polymerase alpha	-0.6983	Cytoplasm, Nucleus		0
Q9GZX9	TWSG1	Twisted gastrulation protein homolog 1	-0.6838	Secreted	SP	2
Q6UWZ7	FAM175A	BRCA1-A complex subunit Abraxas	-0.6811	Nucleus		0
Q14764	MVP	Major vault protein	-0.6745	Cytoplasm, Nucleus, Nuclear pore complex, Perinuclear region		0
Q8N1F8	STK11IP	Serine/threonine-protein kinase 11-interacting protein	-0.6652	Cytoplasm		0
Q8N129	CNPY4	Protein canopy homolog 4	-0.6643	Secreted	SP	0
Q13454	TUSC3	Tumor suppressor candidate 3	-0.6515	Endoplasmic reticulum membrane	SP, TMD	0
Q6ZMK1	CYHR1	Cysteine and histidine-rich protein 1	-0.6463	Cytoplasm, Perinuclear region		0
P83111	LACTB	Serine beta-lactamase-like protein LACTB, mitochondrial	-0.6454	Mitochondrion		0
Q9Y3A6	TMED5	Transmembrane emp24 domain-containing protein 5	-0.6415	cis-Golgi network membrane, Endoplasmic reticulum-Golgi intermediate compartment membrane, Golgi apparatus, Endoplasmic reticulum membrane	SP, TMD	0
Q9H0U3	MAGT1	Magnesium transporter protein 1	-0.6406	Endoplasmic reticulum membrane, Cell membrane	SP, TMD	1
P80217	IFI35	Interferon-induced 35 kDa protein	-0.6404	Nucleus		0
Q5T5P2	KIAA1217	Sickle tail protein homolog	-0.6351	Cytoplasm		1
Q13214	SEMA3B	Semaphorin-3B	-0.6278	Secreted, Endoplasmic reticulum	SP	3
Q15149-9	PLEC	Plectin	-0.624	Cell junction, Cytoplasm, Hemidesmosome, Cytoskeleton		0
Q8N3V7-2	SYNPO	Synaptopodin	-0.6201	Cytoskeleton, Synapse, Cytoplasm, Dendritic spine, Postsynaptic cell membrane, Perikaryon, Postsynaptic density, Cell projection, Tight junction, Cell junction		1
Q9BQ24	ZFYVE21	Zinc finger FYVE domain-containing protein 21	-0.6054	Cytoplasmic vesicle, Cell junction, Focal adhesion, Endosome		0
H0Y858		NA	-0.598366754706264	NA	NA	NA
P61803	DAD1	Dolichyl-diphosphooligosaccharide--protein glycosyltransferase subunit DAD1	-0.5923	Endoplasmic reticulum membrane	TMD	0
Q9BRR6	ADPGK	ADP-dependent glucokinase	-0.5906	Secreted	SP	0
P04920	SLC4A2	Anion exchange protein 2	-0.5818	Membrane	TMD	3
P41221	WNT5A	Protein Wnt-5a	-0.5815	Extracellular matrix, Secreted, Extracellular space	SP	4
O60232	SSSCA1	Sjoegren syndrome/scleroderma autoantigen 1	-0.5776			0
Q68CQ7	GLT8D1	Glycosyltransferase 8 domain-containing protein 1	-0.5761	Membrane	TMD	2
P02751	FN1	Fibronectin	-0.5663	Secreted, Extracellular space, Extracellular matrix	SP	10
P45877	PPIC	Peptidyl-prolyl cis-trans isomerase C	-0.562	Cytoplasm		0
Q7Z6K3	PTAR1	Protein prenyltransferase alpha subunit repeat-containing protein 1	-0.5615			0
Q01995	TAGLN	Transgelin	-0.5589	Cytoplasm		0
Q7Z3T8	ZFYVE16	Zinc finger FYVE domain-containing protein 16	-0.5494	Early endosome membrane, Cytoplasm		0
Q15121	PEA15	Astrocytic phosphoprotein PEA-15	-0.5404	Cytoplasm		0
Q9H4K7	MTG2	Mitochondrial ribosome-associated GTPase 2	-0.5327	Mitochondrion inner membrane, Mitochondrion		0
Q9NZL9-2	MAT2B	Methionine adenosyltransferase 2 subunit beta	-0.5286			0
Q9UMX5	NENF	Neudesin	-0.5226	Secreted, Extracellular space	SP	0
Q15629	TRAM1	Translocating chain-associated membrane protein 1	-0.5153	Endoplasmic reticulum membrane	TMD	1
Q5VW38-2	GPR107	Protein GPR107	-0.5073	Golgi apparatus, trans-Golgi network membrane	SP, TMD	3
Q9H792	PEAK1	Pseudopodium-enriched atypical kinase 1	-0.5072	Cell junction, Cytoplasm, Focal adhesion, Cytoskeleton		0
Q9BXK5	BCL2L13	Bcl-2-like protein 13	-0.5049	Nucleus, Mitochondrion membrane	TMD	0
O94925-3	GLS	Glutaminase kidney isoform, mitochondrial	-0.5039	Mitochondrion, Cytoplasm, Cytosol		0
O14773	TPP1	Tripeptidyl-peptidase 1	-0.5028	Lysosome, Melanosome	SP	5
P55061	TMBIM6	Bax inhibitor 1	-0.5021	Endoplasmic reticulum membrane	TMD	0
Q5T9L3	WLS	Protein wntless homolog	-0.5015	Golgi apparatus membrane, Cytoplasmic vesicle membrane, Early endosome membrane, Cell membrane, Endoplasmic reticulum membrane	SP, TMD	0
Q8N653	LZTR1	Leucine-zipper-like transcriptional regulator 1	-0.4976			0
P15941	MUC1	Mucin-1	-0.4923	Cytoplasm, Secreted, Apical cell membrane, Cell membrane, Nucleus	SP, TMD	9
P24844	MYL9	Myosin regulatory light polypeptide 9	-0.4896			0
Q15582	TGFBI	Transforming growth factor-beta-induced protein ig-h3	-0.4859	Extracellular space, Secreted, Extracellular matrix	SP	0
O75629	CREG1	Protein CREG1	-0.4846	Secreted	SP	3
Q9ULF5	SLC39A10	Zinc transporter ZIP10	-0.4831	Membrane	SP, TMD	4
Q03426	MVK	Mevalonate kinase	-0.4756	Cytoplasm		0
O00161	SNAP23	Synaptosomal-associated protein 23	-0.4741	Synaptosome, Cell junction, Synapse, Cell membrane		0
Q8TCJ2	STT3B	Dolichyl-diphosphooligosaccharide--protein glycosyltransferase subunit STT3B	-0.4669	Endoplasmic reticulum membrane	TMD	5
Q9NZE8	MRPL35	39S ribosomal protein L35, mitochondrial	-0.4625	Mitochondrion		0
Q6UW68	TMEM205	Transmembrane protein 205	-0.4535	Membrane	TMD	0
O60784	TOM1	Target of Myb protein 1	-0.4431	Membrane, Cytoplasm		0
Q08380	LGALS3BP	Galectin-3-binding protein	-0.4428	Extracellular space, Secreted, Extracellular matrix	SP	7
Q8N668	COMMD1	COMM domain-containing protein 1	-0.4425	Endosome membrane, Cytoplasm, Cytoplasmic vesicle, Recycling endosome, Nucleus, Early endosome		0
Q92766	RREB1	Ras-responsive element-binding protein 1	-0.4333	Nucleus speckle		0
P08069	IGF1R	Insulin-like growth factor 1 receptor	-0.4319	Cell membrane	SP, TMD	16
Q9Y2H0	DLGAP4	Disks large-associated protein 4	-0.4283	Membrane		0
P49356	FNTB	Protein farnesyltransferase subunit beta	-0.4249			0
P08572	COL4A2	Collagen alpha-2(IV) chain	-0.423	Basement membrane, Extracellular matrix, Secreted, Extracellular space	SP	1
Q8N2U0	TMEM256	Transmembrane protein 256	-0.4197	Membrane	SP, TMD	0
Q6P9B6	TLDC1	TLD domain-containing protein 1	-0.4169			0
Q9Y4U1	MMACHC	Methylmalonic aciduria and homocystinuria type C protein	-0.4167	Cytoplasm		0
Q9P206-2	KIAA1522	Uncharacterized protein KIAA1522	-0.4158			0
Q643R3	LPCAT4	Lysophospholipid acyltransferase LPCAT4	-0.415	Endoplasmic reticulum membrane	TMD	1
Q9UBV2	SEL1L	Protein sel-1 homolog 1	-0.4084	Endoplasmic reticulum membrane	SP, TMD	5
Q96E52	OMA1	Metalloendopeptidase OMA1, mitochondrial	-0.4079	Mitochondrion inner membrane	TMD	0
P35610	SOAT1	Sterol O-acyltransferase 1	-0.406	Endoplasmic reticulum membrane	TMD	0
Q969V3	NCLN	Nicalin	-0.4056	Endoplasmic reticulum membrane	SP, TMD	2
Q96SW2	CRBN	Protein cereblon	-0.4035	Membrane, Cytoplasm, Nucleus		0
Q5W111	SPRYD7	SPRY domain-containing protein 7	-0.4015			0
Q9BTC8	MTA3	Metastasis-associated protein MTA3	-0.4003	Nucleus		0
P40763	STAT3	Signal transducer and activator of transcription 3	-0.3992	Cytoplasm, Nucleus		0
Q9Y478	PRKAB1	5'-AMP-activated protein kinase subunit beta-1	-0.3983			0
Q9UL33	TRAPPC2L	Trafficking protein particle complex subunit 2-like protein	-0.3941	Perinuclear region, Golgi apparatus, Endoplasmic reticulum, Cytoplasm		0
Q13825	AUH	Methylglutaconyl-CoA hydratase, mitochondrial	-0.3921	Mitochondrion		0
P23497	SP100	Nuclear autoantigen Sp-100	-0.3897	Nucleus, PML body, Cytoplasm		0
Q9NV35	NUDT15	Nucleotide triphosphate diphosphatase NUDT15	-0.3894			0
P63313	TMSB10	Thymosin beta-10	-0.3876	Cytoskeleton, Cytoplasm		0
Q8N3R9	MPP5	MAGUK p55 subfamily member 5	-0.3839	Endomembrane system, Cell membrane, Tight junction, Cell junction		0
Q9UKV8	AGO2	Protein argonaute-2	-0.3832	Cytoplasm, P-body, Nucleus		0
Q9UIQ6	LNPEP	Leucyl-cystinyl aminopeptidase	-0.3831	Secreted, Cell membrane	TMD	17
P18206	VCL	Vinculin	-0.3775	Adherens junction, Cell junction, Cytoplasm, Focal adhesion, Cell membrane, Cytoskeleton		0
Q9Y333	LSM2	U6 snRNA-associated Sm-like protein LSm2	-0.3762	Nucleus		0
Q9Y281	CFL2	Cofilin-2	-0.3743	Cytoplasm, Nucleus matrix, Cytoskeleton		0
Q9P265	DIP2B	Disco-interacting protein 2 homolog B	-0.3743			0
Q9BSM1	PCGF1	Polycomb group RING finger protein 1	-0.3689	Nucleus		0
Q16854	DGUOK	Deoxyguanosine kinase, mitochondrial	-0.368	Mitochondrion		0
Q9BZH6	WDR11	WD repeat-containing protein 11	-0.3622	Membrane, Cytoplasm, Nucleus	TMD	0
P08962	CD63	CD63 antigen	-0.3579	Exosome, Endosome, Melanosome, Multivesicular body, Cell surface, Cell membrane, Lysosome membrane, Secreted, Late endosome membrane	TMD	3
Q9Y5K6	CD2AP	CD2-associated protein	-0.3571	Ruffle, Cytoskeleton, Cell projection, Cytoplasm		0
Q12765	SCRN1	Secernin-1	-0.3567	Cytoplasm		0
Q9UKK3	PARP4	Poly [ADP-ribose] polymerase 4	-0.3548	Cytoplasm, Spindle, Cytoskeleton, Nucleus		0
P11274	BCR	Breakpoint cluster region protein	-0.3513	Cell junction, Synapse, Postsynaptic density, Postsynaptic cell membrane		0
O14672	ADAM10	Disintegrin and metalloproteinase domain-containing protein 10	-0.3481	Cell membrane, Golgi apparatus membrane	SP, TMD	4
P11166	SLC2A1	Solute carrier family 2, facilitated glucose transporter member 1	-0.3479	Cell membrane, Melanosome	TMD	1
P36957	DLST	Dihydrolipoyllysine-residue succinyltransferase component of 2-oxoglutarate dehydrogenase complex, mitochondrial	-0.3477	Mitochondrion		0
P58546	MTPN	Myotrophin	-0.3361	Nucleus, Perinuclear region, Cytoplasm		0
Q8N392	ARHGAP18	Rho GTPase-activating protein 18	-0.3297	Cytoplasm		0
Q5MIZ7	SMEK2	Serine/threonine-protein phosphatase 4 regulatory subunit 3B	-0.3222	Nucleus, Cytoskeleton, Cytoplasm, Centrosome, Microtubule organizing center		0
Q8NCF5	NFATC2IP	NFATC2-interacting protein	-0.3215	Nucleus, Cytoplasm		0
P11117	ACP2	Lysosomal acid phosphatase	-0.3202	Lysosome membrane, Lysosome lumen	SP, TMD	8
Q69YQ0	SPECC1L;SPECC1L-ADORA2A	Cytospin-A	-0.3201	Cell junction, Cytoplasm, Gap junction, Spindle, Cytoskeleton		0
P09493-3	TPM1	Tropomyosin alpha-1 chain	-0.3198	Cytoskeleton, Cytoplasm		0
Q96QE5	TEFM	Transcription elongation factor, mitochondrial	-0.3179	Mitochondrion matrix, Mitochondrion nucleoid		0
Q9H0W8	SMG9	Protein SMG9	-0.3173			0
P06756	ITGAV	Integrin alpha-V	-0.3125	Focal adhesion, Membrane, Cell junction	SP, TMD	13
Q12907	LMAN2	Vesicular integral-membrane protein VIP36	-0.312	Endoplasmic reticulum membrane, Endoplasmic reticulum-Golgi intermediate compartment membrane, Golgi apparatus membrane	SP, TMD	1
P56937	HSD17B7	3-keto-steroid reductase	-0.3108	Cell membrane	TMD	3
Q8TCT9	HM13	Minor histocompatibility antigen H13	-0.309	Membrane, Endoplasmic reticulum membrane, Cell membrane	TMD	2
P39656	DDOST	Dolichyl-diphosphooligosaccharide--protein glycosyltransferase 48 kDa subunit	-0.3079	Endoplasmic reticulum membrane	SP, TMD	0
Q15005	SPCS2	Signal peptidase complex subunit 2	-0.3043	Endoplasmic reticulum membrane, Microsome membrane	TMD	0
P09038	FGF2	Fibroblast growth factor 2	-0.3014	Nucleus, Secreted		0
Q68CZ2	TNS3	Tensin-3	-0.3003	Focal adhesion, Cell junction		0
Q9UDY4	DNAJB4	DnaJ homolog subfamily B member 4	-0.2997	Cytoplasm, Cell membrane		0
Q8TB61	SLC35B2	Adenosine 3'-phospho 5'-phosphosulfate transporter 1	-0.2988	Golgi apparatus membrane	TMD	0
Q6PIU2	NCEH1	Neutral cholesterol ester hydrolase 1	-0.2954	Microsome, Membrane	TMD	3
P30048	PRDX3	Thioredoxin-dependent peroxide reductase, mitochondrial	-0.2951	Mitochondrion		0
Q8IZP0	ABI1	Abl interactor 1	-0.2931	Postsynaptic density, Cell junction, Cell projection, Postsynaptic cell membrane, Filopodium, Nucleus, Synapse, Cytoplasm, Cytoskeleton, Growth cone, Lamellipodium		0
Q96RT1	ERBB2IP	Erbin	-0.2929	Cell junction, Basolateral cell membrane, Hemidesmosome, Nucleus membrane		0
Q9UHY1	NRBP1	Nuclear receptor-binding protein	-0.2916	Cytoplasm, Cell projection, Endomembrane system, Cell cortex, Lamellipodium		0
Q8N1G2	CMTR1	Cap-specific mRNA (nucleoside-2'-O-)-methyltransferase 1	-0.2911	Nucleus		0
Q9NWT1	PAK1IP1	p21-activated protein kinase-interacting protein 1	-0.2906	Nucleus, Nucleolus		0
Q5T280	C9orf114	Putative methyltransferase C9orf114	-0.2877	Kinetochore, Centromere, Chromosome		0
A0PJW6	TMEM223	Transmembrane protein 223	-0.2832	Membrane	TMD	0
Q96F86	EDC3	Enhancer of mRNA-decapping protein 3	-0.277	P-body, Cytoplasm		0
Q8NHP6	MOSPD2	Motile sperm domain-containing protein 2	-0.2766	Membrane	TMD	0
Q2TB10	ZNF800	Zinc finger protein 800	-0.2718	Nucleus		0
Q9UBP6	METTL1	tRNA (guanine-N(7)-)-methyltransferase	-0.2679	Nucleus		0
Q5JPE7	NOMO2;NOMO3	Nodal modulator 2	-0.2678	Endoplasmic reticulum membrane	SP, TMD	3
Q8TDN6	BRIX1	Ribosome biogenesis protein BRX1 homolog	-0.2627	Nucleus, Nucleolus		0
Q9NRF8	CTPS2	CTP synthase 2	-0.2603			0
P28482	MAPK1	Mitogen-activated protein kinase 1	-0.2589	Nucleus, Spindle, Cytoskeleton, Cytoplasm, Centrosome, Microtubule organizing center		0
P12429	ANXA3	Annexin A3	-0.2583			0
P08236	GUSB	Beta-glucuronidase	-0.2564	Lysosome	SP	4
O60306	AQR	Intron-binding protein aquarius	-0.2519	Nucleus		0
Q8NFF5	FLAD1	FAD synthase	-0.2514	Cytoplasm, Mitochondrion matrix		0
Q9NW15-2	ANO10	Anoctamin-10	-0.2512	Cell membrane	TMD	0
O43681	ASNA1	ATPase ASNA1	-0.2491	Endoplasmic reticulum, Cytoplasm, Nucleus, Nucleolus		0
O15382	BCAT2	Branched-chain-amino-acid aminotransferase, mitochondrial	-0.2489	Cytoplasm, Mitochondrion		0
Q96RP9	GFM1	Elongation factor G, mitochondrial	-0.2459	Mitochondrion		0
Q9Y2K7	KDM2A	Lysine-specific demethylase 2A	-0.2393	Nucleoplasm, Nucleus		0
Q14116	IL18	Interleukin-18	-0.2378	Secreted		0
P29084	GTF2E2	Transcription initiation factor IIE subunit beta	-0.2314	Nucleus		0
O95758	PTBP3	Polypyrimidine tract-binding protein 3	-0.2286			0
P14635	CCNB1	G2/mitotic-specific cyclin-B1	-0.2222	Nucleus, Cytoskeleton, Cytoplasm, Centrosome, Microtubule organizing center		0
Q99848	EBNA1BP2	Probable rRNA-processing protein EBP2	-0.2208	Nucleolus, Nucleus		0
P48637	GSS	Glutathione synthetase	-0.2179			0
Q99567	NUP88	Nuclear pore complex protein Nup88	-0.2163	Nuclear pore complex, Nucleus		0
Q9H4A4	RNPEP	Aminopeptidase B	-0.2112	Secreted		0
Q9NVG8	TBC1D13	TBC1 domain family member 13	-0.2073			0
Q3YEC7	RABL6	Rab-like protein 6	-0.2012	Cytoplasm, Nucleus		0
Q2NL82	TSR1	Pre-rRNA-processing protein TSR1 homolog	-0.1996	Nucleolus, Nucleus		0
P00533	EGFR	Epidermal growth factor receptor	-0.1802	Endosome, Endosome membrane, Golgi apparatus membrane, Nucleus, Nucleus membrane, Endoplasmic reticulum membrane, Cell membrane, Secreted	SP, TMD	13
P11172	UMPS	Uridine 5'-monophosphate synthase	-0.1744			0
