# Supplementary material for: Proteomics reveals signal peptide features determining the client specificity in human TRAP-dependent ER protein import
Source: Nat Commun. 2018 Sep 14;9:3765. doi: 10.1038/s41467-018-06188-z (PMC6138672; doi:10.1038/s41467-018-06188-z)
Supplement: Supplementary file 9 — Supplementary Data 6 [file 41467_2018_6188_MOESM9_ESM.xlsx]

## Sheet: Sheet 1
supplementary data 6_trap_up
Accession	Gene	Full protein name	log2 fold change	Subcellular location	SS or TMD	Glycosylation sites
Q14657	LAGE3	EKC/KEOPS complex subunit LAGE3	0.9546	Nucleus		0
Q6WKZ4	RAB11FIP1	Rab11 family-interacting protein 1	0.8809	Phagosome membrane, Cytoplasmic vesicle, Recycling endosome		0
P10412	HIST1H1E	Histone H1.4	0.7135	Nucleus, Chromosome		0
P62380	TBPL1	TATA box-binding protein-like protein 1	0.7106	Nucleus, Cytoplasm		0
Q96EK6	GNPNAT1	Glucosamine 6-phosphate N-acetyltransferase	0.7062	Golgi apparatus membrane, Endosome membrane		0
Q06787-6	FMR1	Synaptic functional regulator FMR1	0.6769	Cell membrane, Perikaryon, Cytoplasmic granule, Nucleus, Centromere, Cell projection, Cell junction, Axon, Growth cone, Postsynaptic cell membrane, Dendritic spine, Dendrite, Perinuclear region, Synaptosome, Presynaptic cell membrane, Nucleolus, Chromosome, Cajal body, Cytoplasm, Synapse, Filopodium tip		0
Q8IZH2	XRN1	5'-3' exoribonuclease 1	0.6585	Cytoplasm		0
Q8IUX1	TMEM126B	Complex I assembly factor TMEM126B, mitochondrial	0.6472	Mitochondrion membrane	TMD	0
Q8N9M1	C19orf47	Uncharacterized protein C19orf47	0.6463			0
Q16635	TAZ	Tafazzin	0.5689	Cytoplasm, Membrane	TMD	0
Q8TB72	PUM2	Pumilio homolog 2	0.5658	Cytoplasmic granule, Perinuclear region, Cytoplasm		0
P30049	ATP5D	ATP synthase subunit delta, mitochondrial	0.5652	Mitochondrion, Mitochondrion inner membrane		0
Q9Y2T3	GDA	Guanine deaminase	0.5566			0
Q06787-6	FMR1	Synaptic functional regulator FMR1	0.5389	Cell membrane, Perikaryon, Cytoplasmic granule, Nucleus, Centromere, Cell projection, Cell junction, Axon, Growth cone, Postsynaptic cell membrane, Dendritic spine, Dendrite, Perinuclear region, Synaptosome, Presynaptic cell membrane, Nucleolus, Chromosome, Cajal body, Cytoplasm, Synapse, Filopodium tip		0
P42568	MLLT3	Protein AF-9	0.5363	Nucleus		0
Q15437	SEC23B	Protein transport protein Sec23B	0.5332	Endoplasmic reticulum membrane, Golgi apparatus membrane, Endoplasmic reticulum-Golgi intermediate compartment membrane		0
Q01968	OCRL	Inositol polyphosphate 5-phosphatase OCRL-1	0.5246	Clathrin-coated pit, Phagosome membrane, trans-Golgi network, Endosome, Photoreceptor outer segment, Golgi apparatus, Cell projection, Membrane, Cytoplasmic vesicle, Cilium, Early endosome membrane		0
P20645	M6PR	Cation-dependent mannose-6-phosphate receptor	0.5186	Lysosome membrane	SP, TMD	5
O15344	MID1	E3 ubiquitin-protein ligase Midline-1	0.5145	Spindle, Cytoskeleton, Cytoplasm		0
Q8IZ81	ELMOD2	ELMO domain-containing protein 2	0.5114			0
P19484	TFEB;MITF	Transcription factor EB	0.5056	Cytoplasm, Nucleus		0
Q8NG31	CASC5	Protein CASC5	0.502	Chromosome, Centromere, Kinetochore, Nucleus		0
P18846	ATF1	Cyclic AMP-dependent transcription factor ATF-1	0.4951	Nucleus		0
Q86TG7	PEG10	Retrotransposon-derived protein PEG10	0.4617	Nucleus, Cytoplasm		0
Q9BXV9	C14orf142	Uncharacterized protein C14orf142	0.4614			0
Q08AD1	CAMSAP2	Calmodulin-regulated spectrin-associated protein 2	0.4529	Cytoplasm, Cytoskeleton		0
Q9H7H0	METTL17	Methyltransferase-like protein 17, mitochondrial	0.4493	Mitochondrion		0
Q9H6V9	C2orf43	Lipid droplet-associated hydrolase	0.4413	Lipid droplet, Endoplasmic reticulum		0
O75351	VPS4B	Vacuolar protein sorting-associated protein 4B	0.4345	Prevacuolar compartment membrane, Late endosome membrane		0
O95486	SEC24A	Protein transport protein Sec24A	0.4272	Perinuclear region, Endoplasmic reticulum membrane, Golgi apparatus membrane, Cytoplasm		0
O95865	DDAH2	N(G),N(G)-dimethylarginine dimethylaminohydrolase 2	0.425	Mitochondrion, Cytoplasm		0
Q15014	MORF4L2	Mortality factor 4-like protein 2	0.4124	Nucleus		0
Q9Y5M8	SRPRB	Signal recognition particle receptor subunit beta	0.411	Endoplasmic reticulum membrane	TMD	0
Q9Y5Y0	FLVCR1	Feline leukemia virus subgroup C receptor-related protein 1	0.4099	Mitochondrion membrane, Cell membrane	TMD	2
Q00169	PITPNA	Phosphatidylinositol transfer protein alpha isoform	0.3999	Cytoplasm		0
Q99504	EYA3	Eyes absent homolog 3	0.3883	Cytoplasm, Nucleus		0
Q8NCG7	DAGLB	Sn1-specific diacylglycerol lipase beta	0.3852	Cell membrane	TMD	0
Q6UWP7	LCLAT1	Lysocardiolipin acyltransferase 1	0.3819	Endoplasmic reticulum membrane	TMD	0
P50502	ST13;ST13P5	Hsc70-interacting protein	0.3804	Cytoplasm		0
P46013	MKI67	Proliferation marker protein Ki-67	0.3657	Nucleolus, Nucleus, Chromosome		0
P52943	CRIP2	Cysteine-rich protein 2	0.3636			0
Q9Y4B6	VPRBP	Protein VPRBP	0.3615	Nucleus, Cytoplasm		0
Q96E39	RBMXL1	RNA binding motif protein, X-linked-like-1	0.3505	Nucleus		0
Q02952	AKAP12	A-kinase anchor protein 12	0.35	Cytoplasm, Membrane, Cell cortex, Cytoskeleton		0
Q14527	HLTF	Helicase-like transcription factor	0.3497	Cytoplasm, Nucleolus, Nucleus, Nucleoplasm		0
P33121	ACSL1	Long-chain-fatty-acid--CoA ligase 1	0.337	Microsome membrane, Endoplasmic reticulum membrane, Mitochondrion outer membrane, Peroxisome membrane	TMD	1
Q99549	MPHOSPH8	M-phase phosphoprotein 8	0.33	Chromosome, Nucleus		0
P62993	GRB2	Growth factor receptor-bound protein 2	0.3285	Cytoplasm, Golgi apparatus, Nucleus, Endosome		0
Q9GZY8-2	MFF	Mitochondrial fission factor	0.3279	Mitochondrion outer membrane, Cytoplasmic vesicle, Peroxisome, Synaptic vesicle, Secretory vesicle	TMD	0
Q14244	MAP7	Ensconsin	0.3204	Cytoskeleton, Perinuclear region, Basolateral cell membrane, Cytoplasm		0
Q16222	UAP1	UDP-N-acetylhexosamine pyrophosphorylase	0.3189	Cytoplasm		0
Q00059	TFAM	Transcription factor A, mitochondrial	0.3112	Mitochondrion, Mitochondrion nucleoid, Mitochondrion matrix		0
Q9H3P7	ACBD3	Golgi resident protein GCP60	0.3033	Mitochondrion, Golgi apparatus membrane		0
Q7L311	ARMCX2	Armadillo repeat-containing X-linked protein 2	0.3012	Membrane	TMD	0
P14735	IDE	Insulin-degrading enzyme	0.301	Cytoplasm, Secreted, Cell membrane		0
P33316-2	DUT	Deoxyuridine 5'-triphosphate nucleotidohydrolase, mitochondrial	0.2984	Nucleus, Mitochondrion		0
Q16850	CYP51A1	Lanosterol 14-alpha demethylase	0.2937	Endoplasmic reticulum membrane, Microsome membrane	TMD	0
Q9Y2H6	FNDC3A	Fibronectin type-III domain-containing protein 3A	0.2924	Golgi apparatus membrane	TMD	0
O15446	CD3EAP	DNA-directed RNA polymerase I subunit RPA34	0.2919	Nucleolus, Nucleus, Chromosome		0
Q9H2H8	PPIL3	Peptidyl-prolyl cis-trans isomerase-like 3	0.2883			0
Q04828	AKR1C1	Aldo-keto reductase family 1 member C1	0.2882	Cytoplasm		0
P08240	SRPR	Signal recognition particle receptor subunit alpha	0.2841	Endoplasmic reticulum membrane		0
Q9NXG2	THUMPD1	THUMP domain-containing protein 1	0.281			0
Q01970	PLCB3	1-phosphatidylinositol 4,5-bisphosphate phosphodiesterase beta-3	0.2791	Membrane		0
Q03252	LMNB2	Lamin-B2	0.2786	Nucleus inner membrane		0
Q99747	NAPG	Gamma-soluble NSF attachment protein	0.2717	Membrane		0
P80723	BASP1	Brain acid soluble protein 1	0.2705	Cell projection, Cell membrane, Growth cone		0
O75475	PSIP1	PC4 and SFRS1-interacting protein	0.2619	Nucleus		0
A8CG34	POM121C	Nuclear envelope pore membrane protein POM 121C	0.2547	Endoplasmic reticulum membrane, Nucleus, Nuclear pore complex, Nucleus membrane	TMD	0
Q86YP4	GATAD2A	Transcriptional repressor p66-alpha	0.25	Nucleus speckle		0
Q96A49	SYAP1	Synapse-associated protein 1	0.2419			0
Q9H3U1-2	UNC45A	Protein unc-45 homolog A	0.2367	Cytoplasm, Nucleus, Perinuclear region		0
O75116	ROCK2	Rho-associated protein kinase 2	0.2292	Cytoplasm, Microtubule organizing center, Centrosome, Nucleus, Cell membrane, Cytoskeleton		0
P42166	TMPO	Lamina-associated polypeptide 2, isoform alpha	0.228	Nucleus, Chromosome		0
Q9H4A3	WNK1	Serine/threonine-protein kinase WNK1	0.2242	Cytoplasm		0
Q9BTC0	DIDO1	Death-inducer obliterator 1	0.2207	Cytoplasm, Spindle, Cytoskeleton, Nucleus		0
Q8WWM7	ATXN2L	Ataxin-2-like protein	0.2055	Nucleus speckle, Cytoplasmic granule, Membrane, Cytoplasm		0
