# Supplementary material for: Proteomics reveals signal peptide features determining the client specificity in human TRAP-dependent ER protein import
Source: Nat Commun. 2018 Sep 14;9:3765. doi: 10.1038/s41467-018-06188-z (PMC6138672; doi:10.1038/s41467-018-06188-z)
Supplement: Supplementary file 10 — Supplementary Data 7 [file 41467_2018_6188_MOESM10_ESM.xlsx]

## Sheet: Sheet 1
Accession	Gene	Full protein name	Sec61 down	Sec61 up	TRAP down	TRAP up	Sec61+TRAP down	Sec61+TRAP up
P45877	PPIC	Peptidyl-prolyl cis-trans isomerase C	1	0	1	0	1	0
P50897-2	PPT1	Palmitoyl-protein thioesterase 1	1	0	0	0	0	0
P08240-2	SRPR	Signal recognition particle receptor subunit alpha	0	0	0	1	0	0
E7EMC7	SQSTM1	Sequestosome-1	0	1	0	0	0	0
Q9H223	EHD4	EH domain-containing protein 4	0	1	0	0	0	0
F5H7Y9	SLC35B2	Adenosine 3'-phospho 5'-phosphosulfate transporter 1	0	0	1	0	0	0
H7C2Y5	DNAJB11	DnaJ homolog subfamily B member 11	1	0	0	0	0	0
Q8NFF5-5	FLAD1	FAD synthase	0	0	1	0	0	0
F8WF16	PPHLN1	Periphilin-1	1	0	0	0	0	0
Q16854-2	DGUOK	Deoxyguanosine kinase, mitochondrial	0	0	1	0	0	0
P98082-2	DAB2	Disabled homolog 2	0	1	0	0	0	0
O75503	CLN5	Ceroid-lipofuscinosis neuronal protein 5	1	0	0	0	0	0
Q9H497-2	TOR3A	Torsin-3A	1	0	0	0	0	0
H0YDM2	SOGA1	Protein SOGA1	1	0	0	0	0	0
Q6ZWJ1-2	STXBP4	Syntaxin-binding protein 4	1	0	0	0	0	0
K7ERA3	LEPREL4	Synaptonemal complex protein SC65	1	0	0	0	0	0
B4DDV1	IFIT5	Interferon-induced protein with tetratricopeptide repeats 5	0	1	0	0	0	0
H3BT58	COTL1	Coactosin-like protein	0	1	0	0	0	0
H9KV91	AKT1S1	Proline-rich AKT1 substrate 1	1	0	0	0	0	0
Q5TBH8	GNPAT	Dihydroxyacetone phosphate acyltransferase	0	1	0	0	0	0
Q9NXH8	TOR4A	Torsin-4A	1	0	0	0	0	0
I3L080	HDGFRP2	Hepatoma-derived growth factor-related protein 2	0	1	0	0	0	0
P49257	LMAN1	Protein ERGIC-53	1	0	0	0	0	0
Q8TEM1-2	NUP210	Nuclear pore membrane glycoprotein 210	1	0	0	0	0	0
E7ENF9	ISOC1	Isochorismatase domain-containing protein 1	0	1	0	0	0	0
Q96AC1-2	FERMT2	Fermitin family homolog 2	0	1	0	0	0	0
Q7Z4H8-2	KDELC2	KDEL motif-containing protein 2	1	0	0	0	0	0
Q8NCG7-4	DAGLB	Sn1-specific diacylglycerol lipase beta	0	0	0	1	0	0
P07814	EPRS	Bifunctional glutamate/proline--tRNA ligase	0	1	0	0	0	0
F5H449	ZMYND11	Zinc finger MYND domain-containing protein 11	1	0	0	0	0	0
O75030-2	TFEB;MITF	Microphthalmia-associated transcription factor;Transcription factor EB	0	0	0	1	0	0
E9PM19	TYK2	Non-receptor tyrosine-protein kinase TYK2	1	0	0	0	0	0
H0YJG7	AHSA1	Activator of 90 kDa heat shock protein ATPase homolog 1	0	1	0	0	0	0
Q5STN0	MRPS18B	28S ribosomal protein S18b, mitochondrial	1	0	0	0	0	0
F8VNX8	TRAFD1	TRAF-type zinc finger domain-containing protein 1	0	1	0	0	0	0
E9PB70	KIF2A	Kinesin-like protein KIF2A	0	1	0	0	0	0
E9PDW2	OXCT1	Succinyl-CoA:3-ketoacid coenzyme A transferase 1, mitochondrial	0	1	0	0	0	0
B7Z7P0	UBE4A	Ubiquitin conjugation factor E4 A	0	1	0	0	0	0
P11047	LAMC1	Laminin subunit gamma-1	1	0	0	0	0	0
Q5H8A4-2	PIGG	GPI ethanolamine phosphate transferase 2	1	0	0	0	0	0
D6RA82	ANXA3	Annexin A3	0	0	1	0	0	0
Q96QE5-4	TEFM	Transcription elongation factor, mitochondrial	0	0	1	0	0	0
J3QS03	TWSG1	Twisted gastrulation protein homolog 1	0	0	1	0	0	0
F8W785	GOLIM4	Golgi integral membrane protein 4	1	0	0	0	0	0
Q9Y680-2	FKBP7	Peptidyl-prolyl cis-trans isomerase FKBP7	1	0	0	0	0	0
Q8TCJ2	STT3B	Dolichyl-diphosphooligosaccharide--protein glycosyltransferase subunit STT3B	0	0	1	0	0	0
O43852-15	CALU	Calumenin	1	0	0	0	0	0
G3V5E4	GNPNAT1	Glucosamine 6-phosphate N-acetyltransferase	0	1	0	1	0	1
Q96JM3	CHAMP1	Chromosome alignment-maintaining phosphoprotein 1	1	0	0	0	0	0
P11908-2	PRPS2	Ribose-phosphate pyrophosphokinase 2	1	0	0	0	0	0
Q9Y2S6	TMA7	Translation machinery-associated protein 7	1	0	0	0	0	0
E7EN38	RAD50	DNA repair protein RAD50	1	0	0	0	0	0
O95881	TXNDC12	Thioredoxin domain-containing protein 12	1	0	0	0	0	0
Q9Y5B6-2	PAXBP1	PAX3- and PAX7-binding protein 1	0	1	0	0	0	0
P61073-2	CXCR4	C-X-C chemokine receptor type 4	1	0	0	0	0	0
Q2NL82	TSR1	Pre-rRNA-processing protein TSR1 homolog	0	0	1	0	0	0
C9J8D4	MOGS	Mannosyl-oligosaccharide glucosidase	1	0	0	0	0	0
H0YCY8	CTSC	Dipeptidyl peptidase 1	1	0	0	0	0	0
E7EWT1	DDOST	Dolichyl-diphosphooligosaccharide--protein glycosyltransferase 48 kDa subunit	1	0	1	0	1	0
P46821	MAP1B	Microtubule-associated protein 1B	0	1	0	0	0	0
G3V4F7	SRP54	Signal recognition particle 54 kDa protein	0	1	0	0	0	0
Q07954	LRP1	Prolow-density lipoprotein receptor-related protein 1	1	0	0	0	0	0
P19525-2	EIF2AK2	Interferon-induced, double-stranded RNA-activated protein kinase	0	1	0	0	0	0
A8MXR0	LRRFIP2	Leucine-rich repeat flightless-interacting protein 2	0	1	0	0	0	0
Q9HCY8	S100A14	Protein S100-A14	0	1	0	0	0	0
Q6WKZ4-2	RAB11FIP1	Rab11 family-interacting protein 1	0	0	0	1	0	0
Q15262	PTPRK	Receptor-type tyrosine-protein phosphatase kappa	1	0	0	0	0	0
Q86X95-2	CIR1	Corepressor interacting with RBPJ 1	1	0	0	0	0	0
O14578-3	CIT	Citron Rho-interacting kinase	0	1	0	0	0	0
C9JTS3	AAMP	Angio-associated migratory cell protein	0	1	0	0	0	0
E5RJU9	MTDH	Protein LYRIC	1	0	0	0	0	0
Q92973-3	TNPO1	Transportin-1	0	1	0	0	0	0
P08572	COL4A2	Collagen alpha-2(IV) chain	1	0	1	0	1	0
F8WBY3	CRELD1	Cysteine-rich with EGF-like domain protein 1	1	0	0	0	0	0
Q96N21	ENTHD2	AP-4 complex accessory subunit Tepsin	1	0	0	0	0	0
B4DRF9	ATF1	Cyclic AMP-dependent transcription factor ATF-1	0	0	0	1	0	0
B7Z1K2	HBS1L	HBS1-like protein	1	0	0	0	0	0
O00483	NDUFA4	Cytochrome c oxidase subunit NDUFA4	0	1	0	0	0	0
M0R0W6	AXL	Tyrosine-protein kinase receptor UFO	1	0	0	0	0	0
Q8NDT2	RBM15B	Putative RNA-binding protein 15B	1	0	0	0	0	0
Q9P206-3	KIAA1522	Uncharacterized protein KIAA1522	0	0	1	0	0	0
J3KRN5	PRKCA	Protein kinase C alpha type	1	0	0	0	0	0
Q9UP95-4	SLC12A4	Solute carrier family 12 member 4	1	0	0	0	0	0
J3KR35	CCDC12	Coiled-coil domain-containing protein 12	0	1	0	0	0	0
B7WP84	PLXDC2	Plexin domain-containing protein 2	1	0	0	0	0	0
H7BZI1	NUCB1	Nucleobindin-1	1	0	0	0	0	0
C9J1E7	AP1B1	AP-1 complex subunit beta-1	0	1	0	0	0	0
Q49B96	COX19	Cytochrome c oxidase assembly protein COX19	1	0	0	0	0	0
G3V2Q4	METTL17	Methyltransferase-like protein 17, mitochondrial	0	0	0	1	0	0
Q9UBB5-3	MBD2	Methyl-CpG-binding domain protein 2	0	1	0	0	0	0
H3BRQ4	CRIP1	Cysteine-rich protein 1	0	1	0	0	0	0
H7C024	GPC1	Glypican-1	1	0	0	0	0	0
B3KP81	MEIS1;MEIS2	Homeobox protein Meis1;Homeobox protein Meis2	0	1	0	0	0	0
Q9UKA9-6	PTBP2	Polypyrimidine tract-binding protein 2	0	1	0	0	0	0
E9PCJ7	UBR7	Putative E3 ubiquitin-protein ligase UBR7	0	1	0	0	0	0
B4E2V5	STOM	Erythrocyte band 7 integral membrane protein	0	1	0	0	0	0
Q9H6R0-2	DHX33	Putative ATP-dependent RNA helicase DHX33	0	1	0	0	0	0
P33993-3	MCM7	DNA replication licensing factor MCM7	0	1	0	0	0	0
Q8NBK3-3	SUMF1	Sulfatase-modifying factor 1	1	0	0	0	0	0
B6F210	GSS	Glutathione synthetase	0	0	1	0	0	0
O14967	CLGN	Calmegin	1	0	0	0	0	0
A8MVQ8	GGPS1	Geranylgeranyl pyrophosphate synthase	1	0	0	0	0	0
O75128-6	COBL	Protein cordon-bleu	0	1	0	0	0	0
E9PQK1	WLS	Protein wntless homolog	1	0	1	0	1	0
A6NJZ6	IGSF3	Immunoglobulin superfamily member 3	1	0	0	0	0	0
P42892-2	ECE1	Endothelin-converting enzyme 1	1	0	0	0	0	0
Q13464	ROCK1	Rho-associated protein kinase 1	0	1	0	0	0	0
P42704	LRPPRC	Leucine-rich PPR motif-containing protein, mitochondrial	0	1	0	0	0	0
P54802	NAGLU	Alpha-N-acetylglucosaminidase	0	0	1	0	0	0
Q9NVG8-2	TBC1D13	TBC1 domain family member 13	0	0	1	0	0	0
E7EPF8	CTBP1	C-terminal-binding protein 1	0	1	0	0	0	0
O14684	PTGES	Prostaglandin E synthase	0	1	0	0	0	0
Q7Z5L9	IRF2BP2	Interferon regulatory factor 2-binding protein 2	1	0	0	0	0	0
Q5JTJ3-3	COA6	Cytochrome c oxidase assembly factor 6 homolog	1	0	0	0	0	0
Q7Z6U0	TBPL1	TATA box-binding protein-like protein 1	0	0	0	1	0	0
J3KN95	PGM3	Phosphoacetylglucosamine mutase	0	1	0	0	0	0
Q9UJY1	HSPB8	Heat shock protein beta-8	0	1	0	0	0	0
Q9Y617-2	PSAT1	Phosphoserine aminotransferase	0	1	0	0	0	0
Q659C4-2	LARP1B	La-related protein 1B	1	0	0	0	0	0
A6NLM8	SSR4 (TRAPD)	Translocon-associated protein subunit delta	0	0	1	0	0	0
K7EIJ7	SEC14L1	SEC14-like protein 1	1	0	0	0	0	0
Q9NXV6	CDKN2AIP	CDKN2A-interacting protein	0	1	0	0	0	0
Q16790	CA9	Carbonic anhydrase 9	1	0	0	0	0	0
B4DSZ6	IDH2	Isocitrate dehydrogenase [NADP], mitochondrial	1	0	0	0	0	0
H3BUK6	TRAPPC2L	Trafficking protein particle complex subunit 2-like protein	0	0	1	0	0	0
Q5SQY0	TUBB8	Tubulin beta-8 chain	0	1	0	0	0	0
F8VNT9	CD63	CD63 antigen	0	0	1	0	0	0
H0YFA4	CRIP2	Cysteine-rich protein 2	0	0	0	1	0	0
F5H2F9	MSH6	DNA mismatch repair protein Msh6	0	1	0	0	0	0
Q08378-4	GOLGA3	Golgin subfamily A member 3	0	1	0	0	0	0
P60484	PTEN	Phosphatidylinositol 3,4,5-trisphosphate 3-phosphatase and dual-specificity protein phosphatase PTEN	0	1	0	0	0	0
Q16270-2	IGFBP7	Insulin-like growth factor-binding protein 7	1	0	0	0	0	0
G3V1S6	GALNT2	Polypeptide N-acetylgalactosaminyltransferase 2	1	0	0	0	0	0
A6NNR3	PPP1CA	Serine/threonine-protein phosphatase PP1-alpha catalytic subunit	0	1	0	0	0	0
Q7KZF4	SND1	Staphylococcal nuclease domain-containing protein 1	0	1	0	0	0	0
E9PCT2	ANO6	Anoctamin-6	1	0	0	0	0	0
Q9NWT1	PAK1IP1	p21-activated protein kinase-interacting protein 1	1	0	1	0	1	0
F8W034	TMBIM6	Bax inhibitor 1	1	0	1	0	1	0
P41250	GARS	Glycine--tRNA ligase	0	1	0	0	0	0
H7C207	R3HDM1	R3H domain-containing protein 1	1	0	0	0	0	0
C9K060	WBSCR22	Probable 18S rRNA (guanine-N(7))-methyltransferase	0	1	0	0	0	0
J3QT87	CRBN	Protein cereblon	0	0	1	0	0	0
O00116	AGPS	Alkyldihydroxyacetonephosphate synthase, peroxisomal	0	1	0	0	0	0
Q14116-2	IL18	Interleukin-18	0	0	1	0	0	0
Q17R31-3	TATDN3	Putative deoxyribonuclease TATDN3	1	0	0	0	0	0
G5EA52	PDIA3	Protein disulfide-isomerase A3	1	0	0	0	0	0
E9PBU7	SDCBP	Syntenin-1	0	1	0	0	0	0
Q08499-8	PDE4D;DPYSL3	cAMP-specific 3',5'-cyclic phosphodiesterase 4D	0	1	0	0	0	0
P98160	HSPG2	Basement membrane-specific heparan sulfate proteoglycan core protein	1	0	0	0	0	0
C9JP05	FAM107B	Protein FAM107B	1	0	0	0	0	0
B4E0K2	TRAM1	Translocating chain-associated membrane protein 1	0	0	1	0	0	0
Q9H6X2-2	ANTXR1	Anthrax toxin receptor 1	1	0	1	0	1	0
Q8WU90	ZC3H15	Zinc finger CCCH domain-containing protein 15	0	1	0	0	0	0
F5H5Y3	SRP68	Signal recognition particle subunit SRP68	0	1	0	0	0	0
Q8IUD2-5	ERC1	ELKS/Rab6-interacting/CAST family member 1	0	1	0	0	0	0
E9PAR0	FKBP11	Peptidyl-prolyl cis-trans isomerase FKBP11	1	0	0	0	0	0
Q8NBF2-2	NHLRC2	NHL repeat-containing protein 2	1	0	0	0	0	0
Q9BZH6	WDR11	WD repeat-containing protein 11	0	0	1	0	0	0
F5H826	NOMO2;NOMO3	Nodal modulator 2;Nodal modulator 3	0	0	1	0	0	0
Q02241-2	KIF23	Kinesin-like protein KIF23	0	1	0	0	0	0
P35749-4	MYH11	Myosin-11	1	0	0	0	0	0
Q5T6H7	XPNPEP1	Xaa-Pro aminopeptidase 1	0	1	0	0	0	0
D6RDH4	AK6;TAF9	Adenylate kinase isoenzyme 6	0	1	0	0	0	0
Q92974-3	ARHGEF2	Rho guanine nucleotide exchange factor 2	0	1	0	0	0	0
C9J670	ANO10	Anoctamin-10	0	0	1	0	0	0
M0QYE5	STK11IP	Serine/threonine-protein kinase 11-interacting protein	0	0	1	0	0	0
Q9UEG4	ZNF629	Zinc finger protein 629	1	0	0	0	0	0
B3KQC5	MAN1B1	Endoplasmic reticulum mannosyl-oligosaccharide 1,2-alpha-mannosidase	1	0	0	0	0	0
Q8NFQ8	TOR1AIP2	Torsin-1A-interacting protein 2	1	0	0	0	0	0
Q5MIZ7-2	SMEK2	Serine/threonine-protein phosphatase 4 regulatory subunit 3B	0	0	1	0	0	0
Q96P70	IPO9	Importin-9	0	1	0	0	0	0
J3QSY3	GDA	Guanine deaminase	0	1	0	1	0	1
P35354	PTGS2	Prostaglandin G/H synthase 2	1	0	0	0	0	0
B7Z1C2	MVK	Mevalonate kinase	0	0	1	0	0	0
H0YMT1	TLN2	Talin-2	0	1	0	0	0	0
Q12913	PTPRJ	Receptor-type tyrosine-protein phosphatase eta	1	0	0	0	0	0
Q13217	DNAJC3	DnaJ homolog subfamily C member 3	1	0	0	0	0	0
D6R917	GNPDA1	Glucosamine-6-phosphate isomerase 1	0	1	0	0	0	0
H0YN14	IPO4	Importin-4	0	1	0	0	0	0
D6R954	TRMT10A	tRNA methyltransferase 10 homolog A	1	0	0	0	0	0
Q9BV43	PDIA5	Protein disulfide-isomerase A5	1	0	0	0	0	0
P07093-3	SERPINE2	Glia-derived nexin	1	0	0	0	0	0
Q9H4A3-4	WNK1	Serine/threonine-protein kinase WNK1	0	0	0	1	0	0
Q92688-2	ANP32B	Acidic leucine-rich nuclear phosphoprotein 32 family member B	0	1	0	0	0	0
H3BQV3	COG8	Conserved oligomeric Golgi complex subunit 8	0	1	0	0	0	0
P10619	CTSA	Lysosomal protective protein	1	0	0	0	0	0
P16278-2	GLB1	Beta-galactosidase	1	0	0	0	0	0
Q8NB49-4	ATP11C	Phospholipid-transporting ATPase IG	1	0	0	0	0	0
A8CG34-2	POM121C	Nuclear envelope pore membrane protein POM 121C	0	0	0	1	0	0
F8VZN8	PPP1R12A	Protein phosphatase 1 regulatory subunit 12A	0	1	0	0	0	0
Q8NHP6-2	MOSPD2	Motile sperm domain-containing protein 2	1	0	1	0	1	0
Q3YEC7-5	RABL6	Rab-like protein 6	0	0	1	0	0	0
Q8NFJ5	GPRC5A	Retinoic acid-induced protein 3	1	0	0	0	0	0
Q9NRF8	CTPS2	CTP synthase 2	0	0	1	0	0	0
P40939	HADHA	Trifunctional enzyme subunit alpha, mitochondrial	0	1	0	0	0	0
K7ERE1	TMEM256	Transmembrane protein 256	1	0	1	0	1	0
H0YAP0	ZC2HC1A	Zinc finger C2HC domain-containing protein 1A	1	0	0	0	0	0
H0Y858			0	0	1	0	0	0
B7Z6M1	PLS3	Plastin-3	0	1	0	0	0	0
Q68CR9	DARS	Aspartate--tRNA ligase, cytoplasmic	1	0	0	0	0	0
Q96N67-6	DOCK7	Dedicator of cytokinesis protein 7	1	0	0	0	0	0
A8MX09	WDR47	WD repeat-containing protein 47	0	1	0	0	0	0
O15438-2	ABCC3	Canalicular multispecific organic anion transporter 2	1	0	0	0	0	0
Q9HB40-2	SCPEP1	Retinoid-inducible serine carboxypeptidase	1	0	0	0	0	0
Q8WVQ1	CANT1	Soluble calcium-activated nucleotidase 1	1	0	0	0	0	0
F5H6A3	SGSH	N-sulphoglucosamine sulphohydrolase	1	0	0	0	0	0
Q96DZ1-2	ERLEC1	Endoplasmic reticulum lectin 1	1	0	0	0	0	0
Q9H3U1-2	UNC45A	Protein unc-45 homolog A	0	0	0	1	0	0
F5H2B0	PIK3C2A	Phosphatidylinositol 4-phosphate 3-kinase C2 domain-containing subunit alpha	1	0	0	0	0	0
J3QLH0	NUP85	Nuclear pore complex protein Nup85	0	1	0	0	0	0
H0YN99	PEAK1	Pseudopodium-enriched atypical kinase 1	0	0	1	0	0	0
H0YEV6	LRP8	Low-density lipoprotein receptor-related protein 8	1	0	0	0	0	0
C9JBL0	SP100	Nuclear autoantigen Sp-100	0	0	1	0	0	0
Q96F45-2	ZNF503	Zinc finger protein 503	1	0	0	0	0	0
H0Y746	MMS19	MMS19 nucleotide excision repair protein homolog	0	1	0	0	0	0
P35555	FBN1	Fibrillin-1	1	0	0	0	0	0
Q8WXD5	GEMIN6	Gem-associated protein 6	1	0	0	0	0	0
B7Z848	RFX5	DNA-binding protein RFX5	1	0	0	0	0	0
Q7Z3T8-3	ZFYVE16	Zinc finger FYVE domain-containing protein 16	0	0	1	0	0	0
Q9BTC0-1	DIDO1	Death-inducer obliterator 1	0	0	0	1	0	0
B4E2P1	FRMD8;FRMD8P1	FERM domain-containing protein 8;Putative FERM domain-containing protein FRMD8P1	1	0	0	0	0	0
Q13214-2	SEMA3B	Semaphorin-3B	0	0	1	0	0	0
Q8IXB1-2	DNAJC10	DnaJ homolog subfamily C member 10	1	0	0	0	0	0
O94992	HEXIM1	Protein HEXIM1	0	1	0	0	0	0
E7ESM1	NDRG1	Protein NDRG1	1	0	0	0	0	0
P09874	PARP1	Poly [ADP-ribose] polymerase 1	0	1	0	0	0	0
E9PG02	SUMF2	Sulfatase-modifying factor 2	1	0	0	0	0	0
J3KMZ8	DPF2	Zinc finger protein ubi-d4	0	1	0	0	0	0
C9K058	PPIL3	Peptidyl-prolyl cis-trans isomerase-like 3	0	0	0	1	0	0
Q99549-2	MPHOSPH8	M-phase phosphoprotein 8	0	0	0	1	0	0
P07203	GPX1	Glutathione peroxidase 1	0	1	0	0	0	0
P06756-2	ITGAV	Integrin alpha-V	1	0	1	0	1	0
E7ETE2	HARS	Histidine--tRNA ligase, cytoplasmic	0	1	0	0	0	0
Q5SP16	HSPA1A	Heat shock 70 kDa protein 1A	0	1	0	0	0	0
Q7Z7H5-2	TMED4	Transmembrane emp24 domain-containing protein 4	1	0	0	0	0	0
O43464-4	HTRA2	Serine protease HTRA2, mitochondrial	1	0	0	0	0	0
E9PMI5	SERPINH1	Serpin H1	1	0	0	0	0	0
Q96AQ6-3	PBXIP1	Pre-B-cell leukemia transcription factor-interacting protein 1	1	0	1	0	1	0
Q9UDT6-2	CLIP2	CAP-Gly domain-containing linker protein 2	1	0	0	0	0	0
H3BQY9	SNAP23	Synaptosomal-associated protein 23	1	0	1	0	1	0
Q8IY21	DDX60	Probable ATP-dependent RNA helicase DDX60	1	0	0	0	0	0
H7C046	NCEH1	Neutral cholesterol ester hydrolase 1	1	0	1	0	1	0
B1APR7	EYA3	Eyes absent homolog 3	0	1	0	1	0	1
B4DUD1	PLA2G15	Group XV phospholipase A2	1	0	0	0	0	0
Q10469	MGAT2	Alpha-1,6-mannosyl-glycoprotein 2-beta-N-acetylglucosaminyltransferase	1	0	0	0	0	0
F5GXY2	LDHA	L-lactate dehydrogenase A chain	1	0	0	0	0	0
Q13415	ORC1	Origin recognition complex subunit 1	0	1	0	0	0	0
F5H895	DAD1	Dolichyl-diphosphooligosaccharide--protein glycosyltransferase subunit DAD1	0	0	1	0	0	0
B4DR87	PLOD1	Procollagen-lysine,2-oxoglutarate 5-dioxygenase 1	1	0	0	0	0	0
E7ETM5	VKORC1L1	Vitamin K epoxide reductase complex subunit 1-like protein 1	1	0	0	0	0	0
C9JUM8	IFI44	Interferon-induced protein 44	1	0	0	0	0	0
Q8IXW7	FMR1	Synaptic functional regulator FMR1	0	0	0	1	0	0
Q9Y4U1	MMACHC	Methylmalonic aciduria and homocystinuria type C protein	0	0	1	0	0	0
O60245-3	PCDH7	Protocadherin-7	1	0	0	0	0	0
P08581-2	MET	Hepatocyte growth factor receptor	1	0	0	0	0	0
A6NP52	PRAF2	PRA1 family protein 2	0	1	0	0	0	0
P31947-2	SFN	14-3-3 protein sigma	0	1	0	0	0	0
Q6UWP7-2	LCLAT1	Lysocardiolipin acyltransferase 1	0	0	0	1	0	0
H3BMK4	LPCAT4	Lysophospholipid acyltransferase LPCAT4	0	0	1	0	0	0
H0YE40	CD44	CD44 antigen	1	0	0	0	0	0
H7C1Z9	FKBP14	Peptidyl-prolyl cis-trans isomerase FKBP14	1	0	0	0	0	0
Q96EL3	MRPL53	39S ribosomal protein L53, mitochondrial	1	0	0	0	0	0
H3BUB0	TLDC1	TLD domain-containing protein 1	0	0	1	0	0	0
B2R8E1	RANBP9	Ran-binding protein 9	0	1	0	0	0	0
H0YDX2	EMC7	ER membrane protein complex subunit 7	1	0	0	0	0	0
Q96A49	SYAP1	Synapse-associated protein 1	0	0	0	1	0	0
Q70UQ0-4	IKBIP	Inhibitor of nuclear factor kappa-B kinase-interacting protein	1	0	0	0	0	0
B4E2P2	SSR3 (TRAPG)	Translocon-associated protein subunit gamma	0	0	1	0	0	0
Q5W111-2	SPRYD7	SPRY domain-containing protein 7	0	0	1	0	0	0
H0YG47	QKI	Protein quaking	1	0	0	0	0	0
Q5C9Z4	NOM1	Nucleolar MIF4G domain-containing protein 1	0	1	0	0	0	0
Q16836-2	HADH	Hydroxyacyl-coenzyme A dehydrogenase, mitochondrial	0	1	0	0	0	0
G3V1S1	ERCC3	TFIIH basal transcription factor complex helicase XPB subunit	0	1	0	0	0	0
D6REA1	SIL1	Nucleotide exchange factor SIL1	1	0	0	0	0	0
Q5QPE2	SEC23B	Protein transport protein Sec23B	0	0	0	1	0	0
Q99674-5	CGREF1	Cell growth regulator with EF hand domain protein 1	1	0	0	0	0	0
E5RJR5	SKP1	S-phase kinase-associated protein 1	0	1	0	0	0	0
Q9NYU2-2	UGGT1	UDP-glucose:glycoprotein glucosyltransferase 1	1	0	0	0	0	0
G3V126	ATP6V1H	V-type proton ATPase subunit H	0	1	0	0	0	0
Q9NZ43-2	USE1	Vesicle transport protein USE1	0	1	0	0	0	0
P14314-2	PRKCSH	Glucosidase 2 subunit beta	1	0	0	0	0	0
F5GZK0		Pleckstrin homology domain-containing family A member 2	1	0	0	0	0	0
C9J8H1	ATP6V1E1	V-type proton ATPase subunit E 1	0	1	0	0	0	0
H3BU35	ADPGK	ADP-dependent glucokinase	1	0	1	0	1	0
F5GX88	ENG	Endoglin	1	0	0	0	0	0
P61026	RAB10	Ras-related protein Rab-10	0	1	0	0	0	0
B7Z6A4	SURF4	Surfeit locus protein 4	0	1	0	0	0	0
P56181-2	NDUFV3	NADH dehydrogenase [ubiquinone] flavoprotein 3, mitochondrial	1	0	0	0	0	0
Q2TAM9	TUSC1	Tumor suppressor candidate gene 1 protein	1	0	0	0	0	0
E9PHR7	NFAT5	Nuclear factor of activated T-cells 5	0	0	1	0	0	0
E9PQI4	SSR2 (TRAPB)	Translocon-associated protein subunit beta	0	0	1	0	0	0
Q9NXG6-2	P4HTM	Transmembrane prolyl 4-hydroxylase	1	0	0	0	0	0
H0Y8S9	MTRR	Methionine synthase reductase	0	1	0	0	0	0
J3KNJ2	EIF3M	Eukaryotic translation initiation factor 3 subunit M	0	1	0	0	0	0
Q5T5C7	SARS	Serine--tRNA ligase, cytoplasmic	0	1	0	0	0	0
P59998-2	ARPC4;ARPC4-TTLL3	Actin-related protein 2/3 complex subunit 4	1	0	0	0	0	0
Q96KA5-2	CLPTM1L	Cleft lip and palate transmembrane protein 1-like protein	1	0	0	0	0	0
Q9H4A6	GOLPH3	Golgi phosphoprotein 3	0	1	0	0	0	0
B4DVQ4	CACUL1	CDK2-associated and cullin domain-containing protein 1	0	0	1	0	0	0
Q8WTV0-3	SCARB1	Scavenger receptor class B member 1	1	0	0	0	0	0
O94906-2	PRPF6	Pre-mRNA-processing factor 6	0	1	0	0	0	0
C9J8U2	NAPRT	Nicotinate phosphoribosyltransferase	0	1	0	0	0	0
Q9UBR2	CTSZ	Cathepsin Z	1	0	0	0	0	0
C9J2P2	DNAJB6	DnaJ homolog subfamily B member 6	0	1	0	0	0	0
P80217-2	IFI35	Interferon-induced 35 kDa protein	0	0	1	0	0	0
G3V1B8	SSSCA1	Sjoegren syndrome/scleroderma autoantigen 1	0	0	1	0	0	0
O95155-3	UBE4B	Ubiquitin conjugation factor E4 B	1	0	0	0	0	0
P20908	COL5A1	Collagen alpha-1(V) chain	1	0	0	0	0	0
E7EQD2	SLC43A3	Solute carrier family 43 member 3	0	1	0	0	0	0
Q5RI15-2	COX20	Cytochrome c oxidase protein 20 homolog	1	0	0	0	0	0
H0Y930	FRAS1	Extracellular matrix protein FRAS1	1	0	0	0	0	0
M0R072	TMED5	Transmembrane emp24 domain-containing protein 5	1	0	1	0	1	0
Q9BW71-3	HIRIP3	HIRA-interacting protein 3	0	1	0	0	0	0
C9J8I8	WNT5A	Protein Wnt-5a	0	0	1	0	0	0
C9JGM0	FAHD2A;FAHD2B	Fumarylacetoacetate hydrolase domain-containing protein 2A;Fumarylacetoacetate hydrolase domain-containing protein 2B	1	0	0	0	0	0
K7ERU8	DOHH	Deoxyhypusine hydroxylase	0	1	0	0	0	0
Q53FA7-2	TP53I3	Quinone oxidoreductase PIG3	1	0	0	0	0	0
H0YI46	CHMP4A	Charged multivesicular body protein 4a	1	0	0	0	0	0
Q9NX62	IMPAD1	Inositol monophosphatase 3	1	0	0	0	0	0
Q9UKI9-2	POU2F1;POU2F3	POU domain, class 2, transcription factor 1;POU domain, class 2, transcription factor 2;POU domain, class 2, transcription factor 3	0	1	0	0	0	0
E7ER77	ERMP1	Endoplasmic reticulum metallopeptidase 1	1	0	0	0	0	0
B4E2B6	PUM2	Pumilio homolog 2	0	0	0	1	0	0
D6RFI0	SFXN1	Sideroflexin-1	1	0	0	0	0	0
Q86UY8-2	NT5DC3	5'-nucleotidase domain-containing protein 3	1	0	0	0	0	0
Q86V88	NEDD8-MDP1;MDP1	Magnesium-dependent phosphatase 1	1	0	0	0	0	0
Q9NXW2-2	DNAJB12	DnaJ homolog subfamily B member 12	1	0	0	0	0	0
E9PNA1	B3GAT3	Galactosylgalactosylxylosylprotein 3-beta-glucuronosyltransferase 2;Galactosylgalactosylxylosylprotein 3-beta-glucuronosyltransferase 3	1	0	0	0	0	0
I3L412	ARRB2	Beta-arrestin-2	0	1	0	0	0	0
Q658P3-4	STEAP3	Metalloreductase STEAP3	1	0	0	0	0	0
Q9UKK3	PARP4	Poly [ADP-ribose] polymerase 4	0	0	1	0	0	0
K7EN45	PIN1	Peptidyl-prolyl cis-trans isomerase NIMA-interacting 1	0	1	0	0	0	0
Q8IYS2-2	KIAA2013	Uncharacterized protein KIAA2013	1	0	0	0	0	0
G3V2M2	ZFYVE21	Zinc finger FYVE domain-containing protein 21	0	0	1	0	0	0
Q92522	H1FX	Histone H1x	1	0	0	0	0	0
O75884-2	RBBP9	Putative hydrolase RBBP9	0	1	0	0	0	0
Q00534	CDK6	Cyclin-dependent kinase 6	0	0	1	0	0	0
P08648	ITGA5	Integrin alpha-5	1	0	0	0	0	0
A8MRB2	TFAM	Transcription factor A, mitochondrial	0	0	0	1	0	0
B3KV55	GLUD1;GLUD2	Glutamate dehydrogenase 1, mitochondrial;Glutamate dehydrogenase 2, mitochondrial	1	0	0	0	0	0
Q16635-5	TAZ	Tafazzin	0	0	0	1	0	0
Q96HE7	ERO1L	ERO1-like protein alpha	1	0	0	0	0	0
Q9HCE1-2	MOV10	Mitochondrial-derived peptide MOTS-c	1	0	0	0	0	0
Q9GZY8-3	MFF	Mitochondrial fission factor	0	0	0	1	0	0
P78362	SRPK2	SRSF protein kinase 2	0	1	0	0	0	0
F5H7V7	NDUFA8	NADH dehydrogenase [ubiquinone] 1 alpha subcomplex subunit 8	1	0	0	0	0	0
E9PCX8	TNS3	Tensin-3	0	1	1	0	0	0
A8MWR2	WIPF2	WAS/WASL-interacting protein family member 2	1	0	1	0	1	0
B4DR85	MTG2	Mitochondrial ribosome-associated GTPase 2	0	0	1	0	0	0
P10253	GAA	Lysosomal alpha-glucosidase	1	0	0	0	0	0
F5GX39	TMED2	Transmembrane emp24 domain-containing protein 2	1	0	0	0	0	0
Q96F86	EDC3	Enhancer of mRNA-decapping protein 3	0	0	1	0	0	0
P46734-2	MAP2K3	Dual specificity mitogen-activated protein kinase kinase 3	0	1	0	0	0	0
M0QYR7	SMG9	Protein SMG9	0	0	1	0	0	0
H0Y7N1	DDAH2	N(G),N(G)-dimethylarginine dimethylaminohydrolase 2	0	0	0	1	0	0
H0YHL7	CORO1C	Coronin-1C	0	1	0	0	0	0
E5RGF0	GGH	Gamma-glutamyl hydrolase	1	0	0	0	0	0
Q9UMX5	NENF	Neudesin	0	0	1	0	0	0
E9PIF4	NEU1	Sialidase-1	1	0	1	0	1	0
O94760-2	DDAH1	N(G),N(G)-dimethylarginine dimethylaminohydrolase 1	0	0	1	0	0	0
Q5SQ17	CLIC3	Chloride intracellular channel protein 3	1	0	0	0	0	0
G3V1K0	TXNL1	Thioredoxin-like protein 1	0	1	0	0	0	0
E7EMA0	DEGS1	Sphingolipid delta(4)-desaturase DES1	0	0	1	0	0	0
Q9BYX2-6	TBC1D2	TBC1 domain family member 2A	0	1	0	0	0	0
B4DLC8	STAT2	Signal transducer and activator of transcription 2	1	0	0	0	0	0
F8WB72	RPL35A	60S ribosomal protein L35a	1	0	0	0	0	0
G5E928	MAN2B1	Lysosomal alpha-mannosidase	1	0	0	0	0	0
H7C2K9	TAF1;TAF1L	Transcription initiation factor TFIID subunit 1;Transcription initiation factor TFIID subunit 1-like	1	0	0	0	0	0
P35610-2	SOAT1	Sterol O-acyltransferase 1	0	0	1	0	0	0
Q9H4F8-2	SMOC1	SPARC-related modular calcium-binding protein 1	1	0	0	0	0	0
A8MVZ9	ALDOC	Fructose-bisphosphate aldolase C	1	0	0	0	0	0
P49368-2	CCT3	T-complex protein 1 subunit gamma	0	1	0	0	0	0
Q5JQ13	VCL	Vinculin	0	0	1	0	0	0
P08238	HSP90AB1	Heat shock protein HSP 90-beta	0	1	0	0	0	0
Q9Y282-2	ERGIC3	Endoplasmic reticulum-Golgi intermediate compartment protein 3	1	0	0	0	0	0
F8WCZ0	MEMO1	Protein MEMO1	0	1	0	0	0	0
E9PKU7	GANAB	Neutral alpha-glucosidase AB	1	0	0	0	0	0
A5YRV1	MUC1	Mucin-1	1	0	1	0	1	0
Q6MZW2-2	FSTL4	Follistatin-related protein 4	1	0	0	0	0	0
P04062-3	GBA	Glucosylceramidase	1	0	0	0	0	0
D6RH22	OSTC	Oligosaccharyltransferase complex subunit OSTC	0	1	0	0	0	0
Q53EP0-2	FNDC3B	Fibronectin type III domain-containing protein 3B	1	0	0	0	0	0
G3XAK4	PON2		1	0	0	0	0	0
F5H0H1	DHCR24	Delta(24)-sterol reductase	0	1	0	0	0	0
Q2TB10	ZNF800	Zinc finger protein 800	0	0	1	0	0	0
A8MZ87	KLC2	Kinesin light chain 2	0	1	0	0	0	0
Q9BPX6-4	MICU1	Calcium uptake protein 1, mitochondrial	0	1	0	0	0	0
P80723-2	BASP1	Brain acid soluble protein 1	0	0	0	1	0	0
F5H6B1	TFRC	Transferrin receptor protein 1	1	0	0	0	0	0
C9K052	SCRN1	Secernin-1	0	0	1	0	0	0
Q8TDX7	NEK7	Serine/threonine-protein kinase Nek7	0	1	0	0	0	0
E9PS44	IFITM3	Interferon-induced transmembrane protein 3	1	0	0	0	0	0
Q9NZ08-2	ERAP1	Endoplasmic reticulum aminopeptidase 1	1	0	0	0	0	0
G3V0G3	DDX56	Probable ATP-dependent RNA helicase DDX56	0	1	0	0	0	0
Q9Y5K6	CD2AP	CD2-associated protein	0	0	1	0	0	0
F5H4M0	VPS37B	Vacuolar protein sorting-associated protein 37B	0	1	0	0	0	0
J3KQB0	THUMPD1	THUMP domain-containing protein 1	0	1	0	1	0	1
P14209-3	CD99	CD99 antigen	1	0	0	0	0	0
H0YAA8	MED28	Mediator of RNA polymerase II transcription subunit 28	1	0	0	0	0	0
P15529-8	CD46	Membrane cofactor protein	1	0	0	0	0	0
O00622	CYR61	Protein CYR61	0	0	1	0	0	0
F5H5W4	HDAC4	Histone deacetylase 4	1	0	0	0	0	0
Q8TAE8	GADD45GIP1	Growth arrest and DNA damage-inducible proteins-interacting protein 1	0	1	0	0	0	0
P61457	PCBD1	Pterin-4-alpha-carbinolamine dehydratase	0	1	0	0	0	0
P06748-3	NPM1	Nucleophosmin	0	1	0	0	0	0
P21953	BCKDHB	2-oxoisovalerate dehydrogenase subunit beta, mitochondrial	0	1	0	0	0	0
B4DNU6	EHD2	EH domain-containing protein 2	0	1	0	0	0	0
Q8WUK0	PTPMT1	Phosphatidylglycerophosphatase and protein-tyrosine phosphatase 1	0	1	0	0	0	0
Q14764	MVP	Major vault protein	1	0	1	0	1	0
C9JQS9	PCCB	Propionyl-CoA carboxylase beta chain, mitochondrial	1	0	0	0	0	0
H0Y477	DUT	Deoxyuridine 5'-triphosphate nucleotidohydrolase, mitochondrial	0	0	0	1	0	0
H7C096	BNIP2	BCL2/adenovirus E1B 19 kDa protein-interacting protein 2	0	1	0	0	0	0
Q9UIV1-2	CNOT7	CCR4-NOT transcription complex subunit 7	0	1	0	0	0	0
H0YNB7	NDUFAF1	Complex I intermediate-associated protein 30, mitochondrial	1	0	0	0	0	0
Q86W42-3	THOC6	THO complex subunit 6 homolog	0	1	0	0	0	0
C9JBI3	PSPH	Phosphoserine phosphatase	0	1	0	0	0	0
B5MBX0	CDCA5	Sororin	1	0	0	0	0	0
B1AHB1	MCM5	DNA replication licensing factor MCM5	0	1	0	0	0	0
Q5URX0	HEXB	Beta-hexosaminidase subunit beta	1	0	0	0	0	0
Q9BVG8-4	KIFC3	Kinesin-like protein KIFC3	1	0	0	0	0	0
K7ES11	UBE2O	(E3-independent) E2 ubiquitin-conjugating enzyme	0	1	0	0	0	0
B7Z909	HYOU1	Hypoxia up-regulated protein 1	1	0	0	0	0	0
E9PF63	ROCK2	Rho-associated protein kinase 2	0	0	0	1	0	0
Q9UDY2-5	TJP2	Tight junction protein ZO-2	0	1	0	0	0	0
P52569-2	SLC7A2	Cationic amino acid transporter 2	1	0	0	0	0	0
H0YF90	M6PR	Cation-dependent mannose-6-phosphate receptor	0	0	0	1	0	0
J3KQE0	SUN2	SUN domain-containing protein 2	1	0	0	0	0	0
Q70UQ0-2	IKBIP	Inhibitor of nuclear factor kappa-B kinase-interacting protein	1	0	0	0	0	0
Q8TBP6	SLC25A40	Solute carrier family 25 member 40	1	0	0	0	0	0
E9PB57	MTX3	Metaxin-3	0	1	0	0	0	0
Q86V85	GPR180	Integral membrane protein GPR180	1	0	0	0	0	0
Q92626-2	PXDN	Peroxidasin homolog	1	0	0	0	0	0
Q01970-2	PLCB3	1-phosphatidylinositol 4,5-bisphosphate phosphodiesterase beta-3	0	0	0	1	0	0
Q9Y673-2	ALG5	Dolichyl-phosphate beta-glucosyltransferase	0	1	0	0	0	0
Q9Y4C8	RBM19	Probable RNA-binding protein 19	0	1	0	0	0	0
Q13505-2	MTX1	Metaxin-1	0	1	0	0	0	0
P06280	GLA	Alpha-galactosidase A	1	0	0	0	0	0
Q9Y2K7-3	KDM2A	Lysine-specific demethylase 2A	0	0	1	0	0	0
E9PRB9	SPCS2	Signal peptidase complex subunit 2	1	0	1	0	1	0
K7ELQ9	TMEM205	Transmembrane protein 205	0	0	1	0	0	0
P46937-3	YAP1	Transcriptional coactivator YAP1	0	0	1	0	0	0
M0QYN0	C19orf10	Myeloid-derived growth factor	1	0	0	0	0	0
B4DWA1	BAIAP2;CCDC43	Brain-specific angiogenesis inhibitor 1-associated protein 2	0	1	0	0	0	0
F8VYK3	TARBP2	RISC-loading complex subunit TARBP2	1	0	0	0	0	0
B7Z3T9	LZTR1	Leucine-zipper-like transcriptional regulator 1	0	0	1	0	0	0
F8W6G1	NRBP1	Nuclear receptor-binding protein	0	0	1	0	0	0
Q5VW38-3	GPR107	Protein GPR107	0	0	1	0	0	0
C9J2N0	PFN2	Profilin-2	0	1	0	0	0	0
H7C2Q8	EBNA1BP2	Probable rRNA-processing protein EBP2	0	0	1	0	0	0
O14773-2	TPP1	Tripeptidyl-peptidase 1	0	0	1	0	0	0
K7EJV8	GALNT1	Polypeptide N-acetylgalactosaminyltransferase 1	1	0	0	0	0	0
H0YI50	ERGIC2;RLN3	Endoplasmic reticulum-Golgi intermediate compartment protein 2	1	0	0	0	0	0
P01111	NRAS	GTPase NRas	1	0	0	0	0	0
B3KVL5	ZCCHC10	Zinc finger CCHC domain-containing protein 10	1	0	0	0	0	0
E9PMG1	REPS1	RalBP1-associated Eps domain-containing protein 1	0	1	0	0	0	0
H0YBN0	VPS37A	Vacuolar protein sorting-associated protein 37A	0	1	0	0	0	0
P82921	MRPS21	28S ribosomal protein S21, mitochondrial	0	1	0	0	0	0
G3V1R7	SLC27A2	Very long-chain acyl-CoA synthetase	0	1	0	0	0	0
H0YH15	AQR	Intron-binding protein aquarius	0	0	1	0	0	0
H0Y3Z3	P4HB	Protein disulfide-isomerase	1	0	0	0	0	0
B4DTT5	FSTL1	Follistatin-related protein 1	1	0	0	0	0	0
Q86TV8	TDP1	Tyrosyl-DNA phosphodiesterase 1	0	1	0	0	0	0
J3QKP9	DUS1L	tRNA-dihydrouridine(16/17) synthase [NAD(P)(+)]-like	1	0	0	0	0	0
E9PJ32	TAGLN	Transgelin	0	0	1	0	0	0
H0YI20	OAS1	2'-5'-oligoadenylate synthase 1	0	1	0	0	0	0
Q5JZ02	TP53RK	TP53-regulating kinase	0	1	0	0	0	0
P11021	HSPA5	78 kDa glucose-regulated protein	1	0	0	0	0	0
Q7LGA3-3	HS2ST1	Heparan sulfate 2-O-sulfotransferase 1	1	0	0	0	0	0
Q68CQ7	GLT8D1	Glycosyltransferase 8 domain-containing protein 1	0	0	1	0	0	0
O60826	CCDC22	Coiled-coil domain-containing protein 22	0	1	0	0	0	0
M0R1F7	PLD3	Phospholipase D3	1	0	0	0	0	0
Q9UNW1-2	MINPP1	Multiple inositol polyphosphate phosphatase 1	1	0	0	0	0	0
H3BRU6	PCBP2		1	0	0	0	0	0
Q08357	SLC20A2	Sodium-dependent phosphate transporter 2	1	0	0	0	0	0
O75489	NDUFS3	NADH dehydrogenase [ubiquinone] iron-sulfur protein 3, mitochondrial	1	0	0	0	0	0
O60333-3	KIF1B	Kinesin-like protein KIF1B	1	0	0	0	0	0
G3V5S1	L2HGDH	L-2-hydroxyglutarate dehydrogenase, mitochondrial	0	1	0	0	0	0
H0Y7W6	FNBP1	Formin-binding protein 1	0	1	0	0	0	0
A6NIV2	TOMM7	Mitochondrial import receptor subunit TOM7 homolog	0	1	0	0	0	0
Q5JXH9	FHL1	Four and a half LIM domains protein 1	1	0	0	0	0	0
Q96B49	TOMM6	Mitochondrial import receptor subunit TOM6 homolog	0	1	0	0	0	0
B3KWS3	PLOD2	Procollagen-lysine,2-oxoglutarate 5-dioxygenase 2	1	0	0	0	0	0
A8MVQ3	CARS	Cysteine--tRNA ligase, cytoplasmic	0	1	0	0	0	0
Q92841-3	DDX17	Probable ATP-dependent RNA helicase DDX17	0	1	0	0	0	0
H3BTD4	HEXA	Beta-hexosaminidase subunit alpha	1	0	0	0	0	0
K7ENI5	SEH1L	Nucleoporin SEH1	0	1	0	0	0	0
H3BNX5	ZNF106	Zinc finger protein 106	1	0	0	0	0	0
Q8WWM7-7	ATXN2L	Ataxin-2-like protein	0	1	0	1	0	1
O15427	SLC16A3	Monocarboxylate transporter 4	1	0	0	0	0	0
Q7Z6K3	PTAR1	Protein prenyltransferase alpha subunit repeat-containing protein 1	0	0	1	0	0	0
P07858	CTSB	Cathepsin B	1	0	0	0	0	0
Q5FBZ6	PMS1	PMS1 protein homolog 1	1	0	0	0	0	0
E7EUL7	SSFA2	Sperm-specific antigen 2	1	0	0	0	0	0
Q9Y5Y0	FLVCR1	Feline leukemia virus subgroup C receptor-related protein 1	0	0	0	1	0	0
F5H2X8	PRKAB1	5'-AMP-activated protein kinase subunit beta-1	0	0	1	0	0	0
E9PNW8	FAR1	Fatty acyl-CoA reductase 1	1	0	0	0	0	0
O15230	LAMA5	Laminin subunit alpha-5	1	0	0	0	0	0
P02792	FTL	Ferritin light chain	0	1	0	0	0	0
M0R0I3	SH3GL1	Endophilin-A2	0	1	0	0	0	0
Q96JJ7-2	TMX3	Protein disulfide-isomerase TMX3	1	0	0	0	0	0
P49755	TMED10	Transmembrane emp24 domain-containing protein 10	1	0	0	0	0	0
Q9BX95	SGPP1	Sphingosine-1-phosphate phosphatase 1	1	0	0	0	0	0
J3KRS1	DHRS7B	Dehydrogenase/reductase SDR family member 7B	0	1	0	0	0	0
Q14517	FAT1	Protocadherin Fat 1	1	0	0	0	0	0
CON__P21752	TMSB10	Thymosin beta-10	0	0	1	0	0	0
Q9NV35	NUDT15	Nucleotide triphosphate diphosphatase NUDT15	0	0	1	0	0	0
H0YBD2	COX7A2L	Cytochrome c oxidase subunit 7A-related protein, mitochondrial	0	1	0	0	0	0
Q9P013	CWC15	Spliceosome-associated protein CWC15 homolog	0	1	0	0	0	0
P18084	ITGB5	Integrin beta-5	1	0	0	0	0	0
D6R9P2	BDH2;SLC9B2	3-hydroxybutyrate dehydrogenase type 2	1	0	0	0	0	0
C9J453	MID1	E3 ubiquitin-protein ligase Midline-1	0	1	0	1	0	1
H7BYU9	C20orf27	UPF0687 protein C20orf27	0	1	0	0	0	0
F5GYC2	MAP7D2	MAP7 domain-containing protein 2	0	1	0	0	0	0
B4E2T8	CANX	Calnexin	1	0	0	0	0	0
Q9NS18-2	GLRX2	Glutaredoxin-2, mitochondrial	1	0	0	0	0	0
Q7L311	ARMCX2	Armadillo repeat-containing X-linked protein 2	0	0	0	1	0	0
P23229-7	ITGA6	Integrin alpha-6	1	0	0	0	0	0
Q9UJA5-2	TRMT6	tRNA (adenine(58)-N(1))-methyltransferase non-catalytic subunit TRM6	0	1	0	0	0	0
O75380	NDUFS6	NADH dehydrogenase [ubiquinone] iron-sulfur protein 6, mitochondrial	1	0	0	0	0	0
E9PL12	EEF1D	Elongation factor 1-delta	0	1	0	0	0	0
F8VP97	CNOT2	CCR4-NOT transcription complex subunit 2	0	1	0	0	0	0
H0Y804	AKR1C1	Aldo-keto reductase family 1 member C1	0	0	0	1	0	0
P54289-2	CACNA2D1	Voltage-dependent calcium channel subunit alpha-2/delta-1	1	0	0	0	0	0
Q8N3V7-3	SYNPO	Synaptopodin	0	1	1	0	0	0
Q9UER7-2	DAXX	Death domain-associated protein 6	1	0	0	0	0	0
Q9BYV8-3	CEP41	Centrosomal protein of 41 kDa	1	0	0	0	0	0
F8VRD2	RACGAP1	Rac GTPase-activating protein 1	0	1	0	0	0	0
Q9NT62-2	ATG3	Ubiquitin-like-conjugating enzyme ATG3	0	1	0	0	0	0
F5H658	DHX8	ATP-dependent RNA helicase DHX8	0	1	0	0	0	0
Q8N392-2	ARHGAP18	Rho GTPase-activating protein 18	1	0	1	0	1	0
G3V4C9	FNTB	Protein farnesyltransferase subunit beta	0	0	1	0	0	0
Q9ULC3	RAB23	Ras-related protein Rab-23	0	1	0	0	0	0
Q8NBJ5	COLGALT1	Procollagen galactosyltransferase 1	1	0	0	0	0	0
B4DGU4	CTNNB1	Catenin beta-1	1	0	0	0	0	0
H0YL43	RCN2	Reticulocalbin-2	1	0	0	0	0	0
P51003-2	PAPOLA	Poly(A) polymerase alpha	1	0	1	0	1	0
Q08AF3-2	SLFN5;MAP3K10	Schlafen family member 5	1	0	0	0	0	0
Q8IZA0-3	KIAA0319L	Dyslexia-associated protein KIAA0319-like protein	1	0	0	0	0	0
O14828-2	SCAMP3	Secretory carrier-associated membrane protein 3	0	1	0	0	0	0
P40189-3	IL6ST	Interleukin-6 receptor subunit beta	1	0	0	0	0	0
Q96QD9-3	FYTTD1	UAP56-interacting factor	0	1	0	0	0	0
F5H5J3	SH3GL2	Endophilin-A1	0	1	0	0	0	0
G5E9X3	FNDC3A	Fibronectin type-III domain-containing protein 3A	0	0	0	1	0	0
Q5JUV4	NT5C2	Cytosolic purine 5'-nucleotidase	0	1	0	0	0	0
Q16880	UGT8	2-hydroxyacylsphingosine 1-beta-galactosyltransferase	1	0	0	0	0	0
Q13454-2	TUSC3	Tumor suppressor candidate 3	0	0	1	0	0	0
P48960-3	CD97	CD97 antigen	1	0	0	0	0	0
H0YAE9	RNASET2	Ribonuclease T2	1	0	0	0	0	0
B0QZ43	ERLIN1	Erlin-1	1	0	0	0	0	0
C9JIM8	SLC2A1	Solute carrier family 2, facilitated glucose transporter member 1	1	0	1	0	1	0
O15091-2	KIAA0391	Mitochondrial ribonuclease P protein 3	1	0	0	0	0	0
H0YAZ9	CDK16	Cyclin-dependent kinase 16	0	1	0	0	0	0
F8VY02	ERP29	Endoplasmic reticulum resident protein 29	1	0	0	0	0	0
P14625	HSP90B1	Endoplasmin	1	0	0	0	0	0
Q14696	MESDC2	LDLR chaperone MESD	1	0	0	0	0	0
P35754	GLRX	Glutaredoxin-1	1	0	0	0	0	0
H0Y430	QSOX2	Sulfhydryl oxidase 2	1	0	0	0	0	0
O15446-2	CD3EAP	DNA-directed RNA polymerase I subunit RPA34	0	0	0	1	0	0
Q7LBR1	CHMP1B	Charged multivesicular body protein 1b	1	0	0	0	0	0
Q7Z4H3-3	HDDC2	HD domain-containing protein 2	1	0	0	0	0	0
E7ERI3	TARS	Threonine--tRNA ligase, cytoplasmic	0	1	0	0	0	0
Q9P2B2	PTGFRN	Prostaglandin F2 receptor negative regulator	1	0	0	0	0	0
H0Y8L3	TGFBI	Transforming growth factor-beta-induced protein ig-h3	0	0	1	0	0	0
B4DEK4	SNX2	Sorting nexin-2	0	1	0	0	0	0
H0YND7	DPH6	Diphthine--ammonia ligase	0	0	1	0	0	0
Q8IWV7	UBR1	E3 ubiquitin-protein ligase UBR1	0	1	0	0	0	0
Q92743	HTRA1	Serine protease HTRA1	1	0	0	0	0	0
B4DJA5	RAB5A	Ras-related protein Rab-5A	1	0	0	0	0	0
B3KPE7	BCL2L13	Bcl-2-like protein 13	0	0	1	0	0	0
Q9UBB4-2	ATXN10	Ataxin-10	0	1	0	0	0	0
Q86TV3	LGMN	Legumain	1	0	0	0	0	0
F5H2T0	IKBKAP	Elongator complex protein 1	0	1	0	0	0	0
Q9H7D7	WDR26	WD repeat-containing protein 26	0	1	0	0	0	0
O60518	RANBP6	Ran-binding protein 6	0	1	0	0	0	0
P13497-4	BMP1	Bone morphogenetic protein 1	1	0	0	0	0	0
P30049	ATP5D	ATP synthase subunit delta, mitochondrial	0	0	0	1	0	0
P49959-2	MRE11A	Double-strand break repair protein MRE11A	1	0	0	0	0	0
P56199	ITGA1	Integrin alpha-1	0	1	0	0	0	0
Q5VV89	MGST3	Microsomal glutathione S-transferase 3	0	1	0	0	0	0
P01106-2	MYC	Myc proto-oncogene protein	1	0	0	0	0	0
Q8WVY7	UBLCP1	Ubiquitin-like domain-containing CTD phosphatase 1	1	0	0	0	0	0
E5RGR0	LYPLA1	Acyl-protein thioesterase 1	0	1	0	0	0	0
H0YH88	NAP1L1	Nucleosome assembly protein 1-like 1	0	1	0	0	0	0
E9PBL8	COG1	Conserved oligomeric Golgi complex subunit 1	0	1	0	0	0	0
Q5NDL2-3	EOGT	EGF domain-specific O-linked N-acetylglucosamine transferase	1	0	0	0	0	0
I3L0U5	CCDC137	Coiled-coil domain-containing protein 137	0	1	0	0	0	0
E7EP45	UNC84A;SUN1	SUN domain-containing protein 1	1	0	0	0	0	0
Q10589	BST2	Bone marrow stromal antigen 2	1	0	0	0	0	0
F8W111	CPM	Carboxypeptidase M	1	0	0	0	0	0
Q9NPI6	DCP1A	mRNA-decapping enzyme 1A	0	0	1	0	0	0
Q96RT1-4	ERBB2IP	Erbin	0	0	1	0	0	0
H3BMM5	VPS33A	Vacuolar protein sorting-associated protein 33A	0	1	0	0	0	0
B1B1J0	PAX6	Paired box protein Pax-6	1	0	0	0	0	0
Q86TG7	PEG10	Retrotransposon-derived protein PEG10	0	1	0	1	0	1
P39880-6	CUX1	Homeobox protein cut-like 1	1	0	0	0	0	0
B5LY72	UMPS	Uridine 5'-monophosphate synthase	0	0	1	0	0	0
Q5T280	C9orf114	Putative methyltransferase C9orf114	0	0	1	0	0	0
P49006	MARCKSL1	MARCKS-related protein	1	0	0	0	0	0
E9PGM4	GBE1	1,4-alpha-glucan-branching enzyme	0	1	0	0	0	0
G8JLH9	STAT3	Signal transducer and activator of transcription 3	1	0	1	0	1	0
Q13542	EIF4EBP2	Eukaryotic translation initiation factor 4E-binding protein 2	1	0	0	0	0	0
H0Y6G2	CAMK2G	Calcium/calmodulin-dependent protein kinase type II subunit gamma	0	1	0	0	0	0
O75475-3	PSIP1	PC4 and SFRS1-interacting protein	0	0	0	1	0	0
Q8WWQ0	PHIP	PH-interacting protein	0	1	0	0	0	0
E9PE17	MRPS17	28S ribosomal protein S17, mitochondrial	1	0	0	0	0	0
B1AP15	CD55	Complement decay-accelerating factor	1	0	0	0	0	0
P12955-2	PEPD	Xaa-Pro dipeptidase	1	0	0	0	0	0
Q9UBW7	ZMYM2	Zinc finger MYM-type protein 2	1	0	0	0	0	0
H3BT52	HSDL1	Inactive hydroxysteroid dehydrogenase-like protein 1	1	0	0	0	0	0
H0YMB1	RMDN3	Regulator of microtubule dynamics protein 3	0	1	0	0	0	0
E9PPH0	CHID1	Chitinase domain-containing protein 1	1	0	0	0	0	0
Q5T2P7	ANXA8;ANXA8L1	Annexin A8;Annexin A8-like protein 1	0	1	0	0	0	0
P61009	SPCS3	Signal peptidase complex subunit 3	1	0	0	0	0	0
D6RCF4	CISD2	CDGSH iron-sulfur domain-containing protein 2	0	1	0	0	0	0
H0YH81	ATP5B	ATP synthase subunit beta, mitochondrial	0	1	0	0	0	0
P13674	P4HA1	Prolyl 4-hydroxylase subunit alpha-1	1	0	0	0	0	0
B4DK85	GCDH	Glutaryl-CoA dehydrogenase, mitochondrial	0	1	0	0	0	0
P46934-2	NEDD4	E3 ubiquitin-protein ligase NEDD4	0	1	0	0	0	0
F5H0U5	GLTP	Glycolipid transfer protein	0	1	0	0	0	0
G3V0E8	PCBP2	Poly(rC)-binding protein 2	1	0	0	0	0	0
P05386	RPLP1	60S acidic ribosomal protein P1	0	1	0	0	0	0
Q969X5-2	ERGIC1	Endoplasmic reticulum-Golgi intermediate compartment protein 1	1	0	0	0	0	0
B1AKZ5	PEA15	Astrocytic phosphoprotein PEA-15	0	0	1	0	0	0
Q9Y6M5	SLC30A1	Zinc transporter 1	1	0	0	0	0	0
Q9H5X1-2	FAM96A	MIP18 family protein FAM96A	0	1	0	0	0	0
C9J5X1	IGF1R	Insulin-like growth factor 1 receptor	1	0	1	0	1	0
B4DGG1	ITFG3	Protein FAM234A	1	0	0	0	0	0
Q02952-2	AKAP12	A-kinase anchor protein 12	0	0	0	1	0	0
Q86SJ2	AMIGO2	Amphoterin-induced protein 2	1	0	0	0	0	0
C9JSY4	TIMM23;TIMM23B	Mitochondrial import inner membrane translocase subunit Tim23;Putative mitochondrial import inner membrane translocase subunit Tim23B	0	1	0	0	0	0
Q5T8F0	CTSL	Cathepsin L1	1	0	0	0	0	0
Q9H9S3-2	SEC61A1	Protein transport protein Sec61 subunit alpha isoform 1;Protein transport protein Sec61 subunit alpha isoform 2	1	0	0	0	0	0
P58546	MTPN	Myotrophin	0	0	1	0	0	0
P38435-2	GGCX	Vitamin K-dependent gamma-carboxylase	1	0	0	0	0	0
B7Z590	CDH13	Cadherin-13	1	0	0	0	0	0
Q13510-3	ASAH1	Acid ceramidase	1	0	0	0	0	0
H0Y7Z1	FN1	Fibronectin	0	0	1	0	0	0
O95486-2	SEC24A	Protein transport protein Sec24A	0	0	0	1	0	0
B4DKZ7	GATAD2A	Transcriptional repressor p66-alpha	0	0	0	1	0	0
O00154-3	ACOT7	Cytosolic acyl coenzyme A thioester hydrolase	0	1	0	0	0	0
O60784-3	TOM1	Target of Myb protein 1	0	0	1	0	0	0
C9JUJ0	CGGBP1	CGG triplet repeat-binding protein 1	1	0	0	0	0	0
J3QTB2	CHCHD6	MICOS complex subunit MIC25	1	0	0	0	0	0
Q6UB35	MTHFD1L	Monofunctional C1-tetrahydrofolate synthase, mitochondrial	0	1	0	0	0	0
D6REL5	FAM175A	BRCA1-A complex subunit Abraxas	0	0	1	0	0	0
H0YG07	MLEC	Malectin	1	0	0	0	0	0
D6R9B1	ELF2	ETS-related transcription factor Elf-2	1	0	0	0	0	0
Q93063-2	EXT2	Exostosin-2	1	0	0	0	0	0
H0YDI1	CD58	Lymphocyte function-associated antigen 3	1	0	0	0	0	0
Q8IWB1	ITPRIP	Inositol 1,4,5-trisphosphate receptor-interacting protein	0	0	1	0	0	0
F5H5X1	SFSWAP	Splicing factor, suppressor of white-apricot homolog	1	0	0	0	0	0
Q9BSM1-3	PCGF1	Polycomb group RING finger protein 1	0	0	1	0	0	0
Q9HA77	CARS2	Probable cysteine--tRNA ligase, mitochondrial	0	1	0	0	0	0
E9PFP1	PIK3R2	Phosphatidylinositol 3-kinase regulatory subunit beta	1	0	0	0	0	0
F8WAU4	GFM1	Elongation factor G, mitochondrial	0	0	1	0	0	0
H0Y614	UFM1	Ubiquitin-fold modifier 1	0	1	0	0	0	0
H0Y928	TXNDC15	Thioredoxin domain-containing protein 15	1	0	0	0	0	0
O75506	HSBP1	Heat shock factor-binding protein 1	0	1	0	0	0	0
Q8NC54	KCT2	Keratinocyte-associated transmembrane protein 2	1	0	0	0	0	0
Q9Y639-5	NPTN;DKFZp566H1924	Neuroplastin	1	0	0	0	0	0
P13640-2	MT2A;MT1X;MT1G	Metallothionein-1E;Metallothionein-1G;Metallothionein-1M;Metallothionein-1X;Metallothionein-2	1	0	0	0	0	0
Q15084-2	PDIA6	Protein disulfide-isomerase A6	1	0	0	0	0	0
F5GWV7	ACP2	Lysosomal acid phosphatase	1	0	1	0	1	0
P30533	LRPAP1	Alpha-2-macroglobulin receptor-associated protein	1	0	0	0	0	0
E5RH41	GTF2E2	Transcription initiation factor IIE subunit beta	0	0	1	0	0	0
P50750-2	CDK9	Cyclin-dependent kinase 9	1	0	0	0	0	0
Q86TB9-2	PATL1	Protein PAT1 homolog 1	1	0	0	0	0	0
D6W5A2	MTA3	Metastasis-associated protein MTA3	0	0	1	0	0	0
P43307-2	SSR1 (TRAPA)	Translocon-associated protein subunit alpha	1	0	1	0	1	0
Q5EBL8-2	PDZD11	PDZ domain-containing protein 11	1	0	0	0	0	0
Q96E39	RBMXL1	RNA binding motif protein, X-linked-like-1	0	0	0	1	0	0
Q9UIQ6-2	LNPEP	Leucyl-cystinyl aminopeptidase	1	0	1	0	1	0
Q02388-2	COL7A1	Collagen alpha-1(VII) chain	1	0	0	0	0	0
Q8NE01-3	CNNM3	Metal transporter CNNM3	1	0	0	0	0	0
B8ZZS4	ANKZF1	Ankyrin repeat and zinc finger domain-containing protein 1	1	0	0	0	0	0
Q709C8-2	VPS13C	Vacuolar protein sorting-associated protein 13C	0	1	0	0	0	0
C9JHT9	TSSC4	Protein TSSC4	0	1	0	0	0	0
E7ETY7	GPX8	Probable glutathione peroxidase 8	1	0	0	0	0	0
B4E321	OS9;OR7D2	Protein OS-9	1	0	0	0	0	0
A6NHF2	BTD	Biotinidase	1	0	0	0	0	0
Q8N2K0-3	ABHD12	Monoacylglycerol lipase ABHD12	1	0	0	0	0	0
B7Z800	ADK	Adenosine kinase	0	1	0	0	0	0
A9R9N8	HLA-A	HLA class I histocompatibility antigen, A-2 alpha chain;HLA class I histocompatibility antigen, A-29 alpha chain;HLA class I histocompatibility antigen, A-31 alpha chain;HLA class I histocompatibility antigen, A-32 alpha chain;HLA class I histocompatibility antigen, A-33 alpha chain;HLA class I histocompatibility antigen, A-69 alpha chain;HLA class I histocompatibility antigen, A-74 alpha chain	1	0	0	0	0	0
Q9Y2Q3-4	GSTK1	Glutathione S-transferase kappa 1	0	1	0	0	0	0
Q9BRX8-2	FAM213A	Redox-regulatory protein FAM213A	0	1	0	0	0	0
Q14118	DAG1	Dystroglycan	1	0	0	0	0	0
P24844-2	MYL9	Myosin regulatory light polypeptide 9	0	0	1	0	0	0
Q6NXT2	H3F3A;H3F3B;H3F3C	Histone H3.3;Histone H3.3C	0	1	0	0	0	0
B4DHG0	DLD	Dihydrolipoyl dehydrogenase, mitochondrial	0	1	0	0	0	0
Q96CS2-2	HAUS1	HAUS augmin-like complex subunit 1	0	1	0	0	0	0
Q9BRS2	RIOK1	Serine/threonine-protein kinase RIO1	0	1	0	0	0	0
O60568	PLOD3	Procollagen-lysine,2-oxoglutarate 5-dioxygenase 3	1	0	0	0	0	0
P61952	GNG11	Guanine nucleotide-binding protein G(I)/G(S)/G(O) subunit gamma-11	1	0	0	0	0	0
Q6UXH1-2	CRELD2	Cysteine-rich with EGF-like domain protein 2	1	0	0	0	0	0
I3L459	PITPNA	Phosphatidylinositol transfer protein alpha isoform	0	0	0	1	0	0
E7EWE9	SPC24	Kinetochore protein Spc24	0	1	0	0	0	0
O15460-2	P4HA2	Prolyl 4-hydroxylase subunit alpha-2	1	0	0	0	0	0
A6NKB8	RNPEP	Aminopeptidase B	0	0	1	0	0	0
A8CZ64	MAPK1	Mitogen-activated protein kinase 1	0	0	1	0	0	0
B7Z2A9	ATP6V0A1	V-type proton ATPase 116 kDa subunit a isoform 1	0	1	0	0	0	0
Q9NZL9-4	MAT2B	Methionine adenosyltransferase 2 subunit beta	0	0	1	0	0	0
Q9BVJ7	DUSP23	Dual specificity protein phosphatase 23	1	0	0	0	0	0
Q16850-2	CYP51A1	Lanosterol 14-alpha demethylase	0	1	0	1	0	1
O00159-2	MYO1C	Unconventional myosin-Ic	0	1	0	0	0	0
J3KRE2	ARHGDIA	Rho GDP-dissociation inhibitor 1	0	1	0	0	0	0
H7C5E4	XRN1	5'-3' exoribonuclease 1	0	1	0	1	0	1
C9JAZ1	MTX2	Metaxin-2	0	1	0	0	0	0
O43819	SCO2	Protein SCO2 homolog, mitochondrial	1	0	0	0	0	0
O00767	SCD	Acyl-CoA desaturase	1	0	0	0	0	0
C9J413	POLR2H	DNA-directed RNA polymerases I, II, and III subunit RPABC3	0	1	0	0	0	0
D6RCD0	HSD17B11	Estradiol 17-beta-dehydrogenase 11	0	1	0	0	0	0
Q6PI48	DARS2	Aspartate--tRNA ligase, mitochondrial	1	0	0	0	0	0
H7C104	APP	Amyloid beta A4 protein	1	0	0	0	0	0
Q6ZXV5-2	TMTC3	Transmembrane and TPR repeat-containing protein 3	1	0	0	0	0	0
P17676	CEBPB	CCAAT/enhancer-binding protein beta	1	0	0	0	0	0
B7Z5N7	SCFD1	Sec1 family domain-containing protein 1	0	1	0	0	0	0
Q9ULF5	SLC39A10	Zinc transporter ZIP10	1	0	1	0	1	0
Q4JNT8	GSTM4	Glutathione S-transferase Mu 1;Glutathione S-transferase Mu 4	0	1	0	0	0	0
E9PLD0	RAB1B	Ras-related protein Rab-1B	0	1	0	0	0	0
Q9BS40	LXN	Latexin	0	1	0	0	0	0
H0YIH0	METTL1	tRNA (guanine-N(7)-)-methyltransferase	0	0	1	0	0	0
H7C3T4	PRDX4	Peroxiredoxin-4	1	0	0	0	0	0
B7Z941	F11R	Junctional adhesion molecule A	1	0	0	0	0	0
Q9NYJ1-2	COA4	Cytochrome c oxidase assembly factor 4 homolog, mitochondrial	1	0	0	0	0	0
Q99715-4	COL12A1	Collagen alpha-1(XII) chain	1	0	0	0	0	0
G3XAI2	LAMB1	Laminin subunit beta-1	1	0	0	0	0	0
Q9Y2U8	LEMD3	Inner nuclear membrane protein Man1	1	0	0	0	0	0
Q86UD0	SAPCD2	Suppressor APC domain-containing protein 2	1	0	0	0	0	0
Q9H3P7	ACBD3	Golgi resident protein GCP60	0	0	0	1	0	0
B4DP61	SMN1	Survival motor neuron protein	0	1	0	0	0	0
O95864-2	FADS2	Fatty acid desaturase 2	1	0	0	0	0	0
Q14204	DYNC1H1	Cytoplasmic dynein 1 heavy chain 1	0	1	0	0	0	0
Q5TAQ0	UQCC2	Ubiquinol-cytochrome-c reductase complex assembly factor 2	0	1	0	0	0	0
O14646-2	CHD1	Chromodomain-helicase-DNA-binding protein 1	0	1	0	0	0	0
P17096-2	HMGA1	High mobility group protein HMG-I/HMG-Y	1	0	0	0	0	0
Q6P1X6-2	C8orf82	UPF0598 protein C8orf82	0	1	0	0	0	0
H0YJF2	MNAT1	CDK-activating kinase assembly factor MAT1	1	0	0	0	0	0
M0R2S2	EPS15L1;SPATA22	Epidermal growth factor receptor substrate 15-like 1	0	1	0	0	0	0
F8W6E4	GPD2	Glycerol-3-phosphate dehydrogenase, mitochondrial	0	1	0	0	0	0
Q8NBS9-2	TXNDC5	Thioredoxin domain-containing protein 5	1	0	0	0	0	0
E9PH29	PRDX3	Thioredoxin-dependent peroxide reductase, mitochondrial	0	0	1	0	0	0
Q9HBH0-2	RHOF	Rho-related GTP-binding protein RhoF	0	1	0	0	0	0
P07919	UQCRH	Cytochrome b-c1 complex subunit 6, mitochondrial	0	1	0	0	0	0
K7ELY9	BECN1	Beclin-1	1	0	0	0	0	0
C9IZG4	CUTA	Protein CutA	0	1	0	0	0	0
E7EVQ6	SQLE	Squalene monooxygenase	0	1	0	0	0	0
F5H8J3	CLPTM1	Cleft lip and palate transmembrane protein 1	1	0	0	0	0	0
J3KQG9	C11orf68	UPF0696 protein C11orf68	0	1	0	0	0	0
F8W8Q1		Microtubule-actin cross-linking factor 1, isoforms 1/2/3/5	1	0	0	0	0	0
Q5QPC2	TTPAL	Alpha-tocopherol transfer protein-like	0	1	0	0	0	0
Q96BQ5	CCDC127	Coiled-coil domain-containing protein 127	1	0	0	0	0	0
J3KNG9	SLC4A2	Anion exchange protein 2	0	0	1	0	0	0
Q92551-2	IP6K1	Inositol hexakisphosphate kinase 1	1	0	0	0	0	0
P14735	IDE	Insulin-degrading enzyme	0	1	0	1	0	1
P13667	PDIA4	Protein disulfide-isomerase A4	1	0	0	0	0	0
P26572	MGAT1	Alpha-1,3-mannosyl-glycoprotein 2-beta-N-acetylglucosaminyltransferase	1	0	0	0	0	0
Q8N1G2	CMTR1	Cap-specific mRNA (nucleoside-2'-O-)-methyltransferase 1	0	0	1	0	0	0
P55145	MANF	Mesencephalic astrocyte-derived neurotrophic factor	1	0	0	0	0	0
Q9HAV4	XPO5	Exportin-5	0	1	0	0	0	0
Q9BVK6	TMED9	Transmembrane emp24 domain-containing protein 9	1	0	0	0	0	0
B4DFC9	NAPG	Gamma-soluble NSF attachment protein	0	0	0	1	0	0
O95758-7	PTBP3	Polypyrimidine tract-binding protein 3	0	0	1	0	0	0
H0YCZ2	CASC5	Protein CASC5	0	0	0	1	0	0
Q9BSU1-2	C16orf70	UPF0183 protein C16orf70	0	0	1	0	0	0
P62745	RHOB	Rho-related GTP-binding protein RhoB	0	1	0	0	0	0
H0Y380	PTPRF	Receptor-type tyrosine-protein phosphatase F	1	0	0	0	0	0
Q9H6J3	FKBP10	Peptidyl-prolyl cis-trans isomerase FKBP10	1	0	0	0	0	0
E7ERC4	SSB	Lupus La protein	0	1	0	0	0	0
B4DF77	PACS1	Phosphofurin acidic cluster sorting protein 1	1	0	0	0	0	0
Q96EH3	MALSU1	Mitochondrial assembly of ribosomal large subunit protein 1	0	1	0	0	0	0
Q9UBV2	SEL1L	Protein sel-1 homolog 1	1	0	1	0	1	0
Q96KC8	DNAJC1	DnaJ homolog subfamily C member 1	1	0	0	0	0	0
D3DNV8	LEPREL1	Prolyl 3-hydroxylase 2	1	0	0	0	0	0
Q03252	LMNB2	Lamin-B2	0	0	0	1	0	0
H0YFA9	GNS	N-acetylglucosamine-6-sulfatase	1	0	0	0	0	0
B1APT5	MLLT3	Protein AF-9	0	0	0	1	0	0
Q15758-2	SLC1A5	Neutral amino acid transporter B(0)	0	1	0	0	0	0
Q8IUX1-2	TMEM126B	Complex I assembly factor TMEM126B, mitochondrial	0	0	0	1	0	0
Q15208	STK38	Serine/threonine-protein kinase 38	0	1	0	0	0	0
C9JPM4	ARF4	ADP-ribosylation factor 4	0	1	0	0	0	0
P51636-2	CAV2	Caveolin-2	0	1	0	0	0	0
O60613	SEP15	15 kDa selenoprotein	1	0	0	0	0	0
G3V1R4	NSUN2	tRNA (cytosine(34)-C(5))-methyltransferase	0	1	0	0	0	0
Q5VV42-2	CDKAL1	Threonylcarbamoyladenosine tRNA methylthiotransferase	1	0	0	0	0	0
O00505	KPNA3	Importin subunit alpha-4	0	1	0	0	0	0
Q6NYC1-3	JMJD6	Bifunctional arginine demethylase and lysyl-hydroxylase JMJD6	0	1	0	0	0	0
Q9NYU1	UGGT2	UDP-glucose:glycoprotein glucosyltransferase 2	1	0	0	0	0	0
O95297-4	MPZL1	Myelin protein zero-like protein 1	1	0	0	0	0	0
Q9UBB6-3	NCDN	Neurochondrin	0	1	0	0	0	0
H7BY50	MIA3	Melanoma inhibitory activity protein 3	1	0	0	0	0	0
C9JP36	NDUFAF7	Protein arginine methyltransferase NDUFAF7, mitochondrial	0	1	0	0	0	0
Q6P587-3	FAHD1	Acylpyruvase FAHD1, mitochondrial	0	1	0	0	0	0
P61764-2	STXBP1	Syntaxin-binding protein 1	0	1	0	0	0	0
Q9HD20-2	ATP13A1	Manganese-transporting ATPase 13A1	1	0	0	0	0	0
Q9NQC3-6	RTN4	Reticulon-4	0	1	0	0	0	0
B4DVE7	ANXA11	Annexin A11	0	1	0	0	0	0
Q96BS2-3	TESC	Calcineurin B homologous protein 3	1	0	0	0	0	0
Q14244-4	MAP7	Ensconsin	0	0	0	1	0	0
H7BZX2	OMA1	Metalloendopeptidase OMA1, mitochondrial	0	0	1	0	0	0
P46939	UTRN	Utrophin	0	1	0	0	0	0
H0YMD1	LDLR	Low-density lipoprotein receptor	1	0	0	0	0	0
Q15149-9	PLEC	Plectin	0	0	1	0	0	0
F8VS07	LIMA1;TRMT1	LIM domain and actin-binding protein 1	0	1	0	0	0	0
Q96RK0	CIC	Protein capicua homolog	0	0	1	0	0	0
Q96B60	NT5E	5'-nucleotidase	1	0	0	0	0	0
Q8TCC3-3	MRPL30	39S ribosomal protein L30, mitochondrial	1	0	0	0	0	0
Q92598-3	HSPH1	Heat shock protein 105 kDa	0	1	0	0	0	0
P09493-6	TPM1	Tropomyosin alpha-1 chain	0	0	1	0	0	0
P09038-1	FGF2	Fibroblast growth factor 2	1	0	1	0	1	0
Q86SW4	DLST	Dihydrolipoyllysine-residue succinyltransferase component of 2-oxoglutarate dehydrogenase complex, mitochondrial	0	0	1	0	0	0
C9J8U1	SPECC1L;SPECC1L-ADORA2A	Cytospin-A	0	0	1	0	0	0
E9PPU0			1	0	0	0	0	0
F5GWS8	HSPA13	Heat shock 70 kDa protein 13	1	0	0	0	0	0
B4DPR8	CD70	CD70 antigen	1	0	0	0	0	0
Q8N3R9-2	MPP5	MAGUK p55 subfamily member 5	0	0	1	0	0	0
K7ESM5	TUBB6	Tubulin beta-6 chain	0	1	0	0	0	0
I3L2Z5	MAZ	Myc-associated zinc finger protein	1	0	0	0	0	0
E9PCT5	CAV1	Caveolin-1	0	1	0	0	0	0
Q86WA6-2	BPHL	Valacyclovir hydrolase	1	0	0	0	0	0
Q9NXF7	DCAF16	DDB1- and CUL4-associated factor 16	1	0	0	0	0	0
C9JQE8	NCOR2	Nuclear receptor corepressor 2	1	0	0	0	0	0
O14950	MYL12B	Myosin regulatory light chain 12B	0	1	0	0	0	0
Q5JXX4	MORF4L2	Mortality factor 4-like protein 2	0	0	0	1	0	0
Q8NFC6	BOD1L1	Biorientation of chromosomes in cell division protein 1-like 1	1	0	0	0	0	0
E9PQY2	PFDN4	Prefoldin subunit 4	1	0	0	0	0	0
Q460N5-5	PARP14	Poly [ADP-ribose] polymerase 14	0	0	1	0	0	0
Q9NRR5-2	UBQLN4	Ubiquilin-4	1	0	0	0	0	0
B0QY51	CCDC134	Coiled-coil domain-containing protein 134	1	0	0	0	0	0
Q9BWW4-3	SSBP3;SSBP2;SSBP4	Single-stranded DNA-binding protein 2;Single-stranded DNA-binding protein 3;Single-stranded DNA-binding protein 4	0	1	0	0	0	0
Q9P265	DIP2B	Disco-interacting protein 2 homolog B	0	0	1	0	0	0
E9PE85	COMMD1	COMM domain-containing protein 1	0	0	1	0	0	0
Q9BRK5-2	SDF4	45 kDa calcium-binding protein	1	0	0	0	0	0
Q9HBM1	SPC25	Kinetochore protein Spc25	0	1	0	0	0	0
Q8IZP0-11	ABI1	Abl interactor 1	0	0	1	0	0	0
G3XAL0	MDH2	Malate dehydrogenase, mitochondrial	0	1	0	0	0	0
F8WF49	DLGAP4	Disks large-associated protein 4	1	0	1	0	1	0
J3KT38	GRB2	Growth factor receptor-bound protein 2	0	1	0	1	0	1
Q9UKV8-2	AGO2	Protein argonaute-2	0	0	1	0	0	0
P15151-4	PVR	Poliovirus receptor	1	0	0	0	0	0
D6RHI0	CCNB1	G2/mitotic-specific cyclin-B1	0	0	1	0	0	0
K7EJX0	SMAD2;SMAD3	Mothers against decapentaplegic homolog 2;Mothers against decapentaplegic homolog 3	1	0	0	0	0	0
E7EVH3	PHF3	PHD finger protein 3	1	0	0	0	0	0
Q5SZU1	PHGDH	D-3-phosphoglycerate dehydrogenase	0	1	0	0	0	0
B7Z1R5	ATP6V1A	V-type proton ATPase catalytic subunit A	0	1	0	0	0	0
Q8IXS6	PALM2-AKAP2;PALM2	Paralemmin-2	1	0	0	0	0	0
O00762-4	UBE2C	Ubiquitin-conjugating enzyme E2 C	1	0	0	0	0	0
A8MX94	GSTP1	Glutathione S-transferase P	0	1	0	0	0	0
Q9H0R4-2	HDHD2	Haloacid dehalogenase-like hydrolase domain-containing protein 2	1	0	0	0	0	0
J3KPT5	TRIM16	Tripartite motif-containing protein 16	0	1	0	0	0	0
Q6JUT2	TMED7;TICAM2	TIR domain-containing adapter molecule 2;Transmembrane emp24 domain-containing protein 7	1	0	0	0	0	0
K7EMW4	NCLN	Nicalin	0	0	1	0	0	0
A0PJW6	TMEM223	Transmembrane protein 223	0	0	1	0	0	0
H0YNX5	SEC11A	Signal peptidase complex catalytic subunit SEC11A	1	0	0	0	0	0
G3V274	BAG5	BAG family molecular chaperone regulator 5	1	0	0	0	0	0
Q99933-2	BAG1	BAG family molecular chaperone regulator 1	0	1	0	0	0	0
M0R2M1	NAPA	Alpha-soluble NSF attachment protein	0	1	0	0	0	0
C9JEV6	NAGK	N-acetyl-D-glucosamine kinase	0	1	0	0	0	0
Q96GE9	TMEM261	Transmembrane protein 261	0	1	0	0	0	0
H0YJ66	DHRS7	Dehydrogenase/reductase SDR family member 7	0	1	0	0	0	0
P83111-2	LACTB	Serine beta-lactamase-like protein LACTB, mitochondrial	0	0	1	0	0	0
Q13308-5	PTK7	Inactive tyrosine-protein kinase 7	1	0	0	0	0	0
P61244-4	MAX	Protein max	1	0	0	0	0	0
E9PH27	NARF	Nuclear prelamin A recognition factor	1	0	0	0	0	0
B0S8I7	LAGE3	EKC/KEOPS complex subunit LAGE3	0	0	0	1	0	0
E9PCU7	PDCD2	Programmed cell death protein 2	1	0	0	0	0	0
H0YM51	CASC4	Protein CASC4	1	0	0	0	0	0
E9PQ42	CYHR1	Cysteine and histidine-rich protein 1	0	0	1	0	0	0
B4E0R6	IPO5	Importin-5	0	1	0	0	0	0
E9PKV2	MRPL17	39S ribosomal protein L17, mitochondrial	1	0	0	0	0	0
H0Y8C4	PPP2R5D	Serine/threonine-protein phosphatase 2A 56 kDa regulatory subunit delta isoform	0	1	0	0	0	0
Q99805	TM9SF2	Transmembrane 9 superfamily member 2	1	0	0	0	0	0
F6VDH7	ST13;ST13P5	Hsc70-interacting protein;Putative protein FAM10A4;Putative protein FAM10A5	0	1	0	1	0	1
Q9Y333	LSM2	U6 snRNA-associated Sm-like protein LSm2	0	0	1	0	0	0
Q9BXV9	C14orf142	Uncharacterized protein C14orf142	0	1	0	1	0	1
Q14573	ITPR3	Inositol 1,4,5-trisphosphate receptor type 3	1	0	0	0	0	0
P30837	ALDH1B1	Aldehyde dehydrogenase X, mitochondrial	0	1	0	0	0	0
B4DEM2	DBNL	Drebrin-like protein	1	0	0	0	0	0
P28702-3	RXRB	Retinoic acid receptor RXR-beta	0	1	0	0	0	0
Q13232	NME3	Nucleoside diphosphate kinase 3	0	1	0	0	0	0
Q9HCN8	SDF2L1	Stromal cell-derived factor 2-like protein 1	1	0	0	0	0	0
Q9H488-2	POFUT1	GDP-fucose protein O-fucosyltransferase 1	1	0	0	0	0	0
O75592-2	MYCBP2	E3 ubiquitin-protein ligase MYCBP2	0	1	0	0	0	0
F5H0N4	FKBP2	Peptidyl-prolyl cis-trans isomerase FKBP2	1	0	0	0	0	0
Q8IWZ8	SUGP1	SURP and G-patch domain-containing protein 1	0	1	0	0	0	0
A2AE48	TRIM26	Tripartite motif-containing protein 26	0	1	0	0	0	0
Q5TB53	TM9SF3	Transmembrane 9 superfamily member 3	1	0	0	0	0	0
D6RER0	ACSL1	Long-chain-fatty-acid--CoA ligase 1	0	0	0	1	0	0
O94925-3	GLS	Glutaminase kidney isoform, mitochondrial	0	0	1	0	0	0
P62310	LSM3	U6 snRNA-associated Sm-like protein LSm3	0	1	0	0	0	0
B7Z955	PFKFB3	6-phosphofructo-2-kinase/fructose-2,6-bisphosphatase 3	1	0	0	0	0	0
Q86W50-2	METTL16	Methyltransferase-like protein 16	0	1	0	0	0	0
B4DMM8	B4GALT1	Beta-1,4-galactosyltransferase 1	1	0	0	0	0	0
Q96HY6-2	DDRGK1	DDRGK domain-containing protein 1	0	1	0	0	0	0
Q99676	ZNF184	Zinc finger protein 184	1	0	0	0	0	0
Q13641	TPBG	Trophoblast glycoprotein	1	0	0	0	0	0
P10412	HIST1H1E	Histone H1.4	0	0	0	1	0	0
Q8TBX8-2	PIP4K2C	Phosphatidylinositol 5-phosphate 4-kinase type-2 gamma	0	1	0	0	0	0
P49588	AARS	Alanine--tRNA ligase, cytoplasmic	0	1	0	0	0	0
Q8NCF5	NFATC2IP	NFATC2-interacting protein	0	0	1	0	0	0
H0Y6I0	GOLGA4	Golgin subfamily A member 4	0	1	0	0	0	0
H0YC35	CLU	Clusterin	1	0	0	0	0	0
Q13825-2	AUH	Methylglutaconyl-CoA hydratase, mitochondrial	1	0	1	0	1	0
H7C4H2	SRPRB	Signal recognition particle receptor subunit beta	0	1	0	1	0	1
O75177	SS18L1	Calcium-responsive transactivator	1	0	0	0	0	0
Q9H1E3-2	NUCKS1	Nuclear ubiquitous casein and cyclin-dependent kinase substrate 1	0	1	0	0	0	0
P11274-2	BCR	Breakpoint cluster region protein	0	0	1	0	0	0
B7Z1G9	FKBP9	Peptidyl-prolyl cis-trans isomerase FKBP9	1	0	0	0	0	0
J3KPW1	SUDS3	Sin3 histone deacetylase corepressor complex component SDS3	1	0	0	0	0	0
C9JHN8	GET4	Golgi to ER traffic protein 4 homolog	0	1	0	0	0	0
Q14527-2	HLTF	Helicase-like transcription factor	0	1	0	1	0	1
Q504U8	EGFR	Epidermal growth factor receptor	1	0	1	0	1	0
P56937-2	HSD17B7	3-keto-steroid reductase	0	0	1	0	0	0
C9J2I0	AGFG1	Arf-GAP domain and FG repeat-containing protein 1	1	0	0	0	0	0
Q12965	MYO1E	Unconventional myosin-Ie	0	1	0	0	0	0
C9JYS3	EPDR1	Mammalian ependymin-related protein 1	1	0	1	0	1	0
H7C3B3	TMEM38B	Trimeric intracellular cation channel type B	1	0	0	0	0	0
P15144	ANPEP	Aminopeptidase N	1	0	0	0	0	0
Q9BS26	ERP44	Endoplasmic reticulum resident protein 44	1	0	0	0	0	0
O75629	CREG1	Protein CREG1	0	0	1	0	0	0
C9JA35	TAPBP	Tapasin	1	0	0	0	0	0
E5RJ09	ERLIN2	Erlin-2	1	0	0	0	0	0
P17028	ZNF24	Zinc finger protein 24	1	0	0	0	0	0
G3XAL9	SLC12A2	Solute carrier family 12 member 2	1	0	0	0	0	0
Q5JY02	TRMT11	tRNA (guanine(10)-N2)-methyltransferase homolog	0	1	0	0	0	0
Q9H479	FN3K	Fructosamine-3-kinase	0	1	0	0	0	0
Q9Y6D5	ARFGEF2	Brefeldin A-inhibited guanine nucleotide-exchange protein 2	0	1	0	0	0	0
P15289-2	ARSA	Arylsulfatase A	1	0	0	0	0	0
O75351	VPS4B	Vacuolar protein sorting-associated protein 4B	0	1	0	1	0	1
F8WEJ5	ASNS	Asparagine synthetase [glutamine-hydrolyzing]	0	1	0	0	0	0
Q5VTL8-2	PRPF38B	Pre-mRNA-splicing factor 38B	0	1	0	0	0	0
Q99470	SDF2	Stromal cell-derived factor 2	1	0	0	0	0	0
P58511	SMIM11	Small integral membrane protein 11A	0	1	0	0	0	0
Q8N9M1-3	C19orf47	Uncharacterized protein C19orf47	0	0	0	1	0	0
B4DEZ9	PCSK9	Proprotein convertase subtilisin/kexin type 9	1	0	0	0	0	0
H0YJV7	YY1	Transcriptional repressor protein YY1	1	0	0	0	0	0
B1AR80	UAP1	UDP-N-acetylhexosamine pyrophosphorylase	0	0	0	1	0	0
C9JU34	RREB1	Ras-responsive element-binding protein 1	1	0	1	0	1	0
Q8N257	HIST3H2BB	Histone H2B type 3-B	1	0	0	0	0	0
B7Z606	DSCR3	Down syndrome critical region protein 3	0	1	0	0	0	0
O14657	TOR1B	Torsin-1B	1	0	0	0	0	0
F8VZ51	CDK4	Cyclin-dependent kinase 4	0	1	0	0	0	0
H0Y4P3	VPRBP	Protein VPRBP	0	0	0	1	0	0
P26358-3	DNMT1	DNA (cytosine-5)-methyltransferase 1	1	0	0	0	0	0
F8W9A1	YIF1A	Protein YIF1A	1	0	0	0	0	0
P42684-3	ABL2	Abelson tyrosine-protein kinase 2	1	0	0	0	0	0
Q07617	SPAG1	Sperm-associated antigen 1	0	1	0	0	0	0
J3KPK6	ZBTB38	Zinc finger and BTB domain-containing protein 38	1	0	0	0	0	0
C9JKF1	SAMD9	Sterile alpha motif domain-containing protein 9	0	1	0	0	0	0
J3KMX1	NUP88	Nuclear pore complex protein Nup88	0	0	1	0	0	0
Q9H967	WDR76	WD repeat-containing protein 76	0	1	0	0	0	0
Q86V21-2	AACS	Acetoacetyl-CoA synthetase	1	0	0	0	0	0
O14672	ADAM10	Disintegrin and metalloproteinase domain-containing protein 10	1	0	1	0	1	0
A6NMQ1	POLA1	DNA polymerase alpha catalytic subunit	1	0	0	0	0	0
B3KVK7	MARS	Methionine--tRNA ligase, cytoplasmic	0	1	0	0	0	0
F5GXI5	BUB1	Mitotic checkpoint serine/threonine-protein kinase BUB1	1	0	0	0	0	0
Q9GZZ1-2	NAA50	N-alpha-acetyltransferase 50	1	0	0	0	0	0
Q9BTE3-3	MCMBP	Mini-chromosome maintenance complex-binding protein	0	1	0	0	0	0
O43752	STX6	Syntaxin-6	1	0	0	0	0	0
G3V5P4	CFL2	Cofilin-2	0	0	1	0	0	0
C9JFK9	BAG3	BAG family molecular chaperone regulator 3	0	1	0	0	0	0
E9PPD7	AIP	AH receptor-interacting protein	0	1	0	0	0	0
B4DHW1	TMEM165	Transmembrane protein 165	1	0	0	0	0	0
Q8N129	CNPY4	Protein canopy homolog 4	1	0	1	0	1	0
Q7Z319	MKNK1;DKFZp686E14208	MAP kinase-interacting serine/threonine-protein kinase 1	1	0	0	0	0	0
P06858	LPL	Lipoprotein lipase	1	0	0	0	0	0
Q6ZN18-2	AEBP2	Zinc finger protein AEBP2	1	0	0	0	0	0
B7ZAJ5	C2orf43	Lipid droplet-associated hydrolase	0	0	0	1	0	0
Q6P577	MAGT1	Magnesium transporter protein 1	0	0	1	0	0	0
Q8TDN6	BRIX1	Ribosome biogenesis protein BRX1 homolog	0	0	1	0	0	0
Q8NBJ4-2	GOLM1	Golgi membrane protein 1	1	0	0	0	0	0
Q08AD1-3	CAMSAP2	Calmodulin-regulated spectrin-associated protein 2	0	1	0	1	0	1
G5EA48	SRGAP1	SLIT-ROBO Rho GTPase-activating protein 1	1	0	0	0	0	0
O75695	RP2	Protein XRP2	0	1	0	0	0	0
D6RHX2	ELMOD2	ELMO domain-containing protein 2	0	0	0	1	0	0
O43681	ASNA1	ATPase ASNA1	0	0	1	0	0	0
O94874-3	UFL1	E3 UFM1-protein ligase 1	0	1	0	0	0	0
Q9H3Y8-2	PPDPF	Pancreatic progenitor cell differentiation and proliferation factor	1	0	0	0	0	0
B3KR64	SLC25A12	Calcium-binding mitochondrial carrier protein Aralar1	0	1	0	0	0	0
G5E9V6	ARMC8	Armadillo repeat-containing protein 8	0	1	0	0	0	0
B7Z1M1	RCN1	Reticulocalbin-1	1	0	0	0	0	0
C9JP16	CRTAP	Cartilage-associated protein	1	0	0	0	0	0
Q9NUM3	SLC39A9	Zinc transporter ZIP9	1	0	0	0	0	0
Q7Z651	CDC16	Cell division cycle protein 16 homolog	0	1	0	0	0	0
P51151	RAB9A	Ras-related protein Rab-9A	0	1	0	0	0	0
Q9NZE8-2	MRPL35	39S ribosomal protein L35, mitochondrial	0	0	1	0	0	0
P08236-2	GUSB	Beta-glucuronidase	0	0	1	0	0	0
B4DEW9	EIF3F	Eukaryotic translation initiation factor 3 subunit F	0	1	0	0	0	0
Q96L50	LRR1	Leucine-rich repeat protein 1	0	0	1	0	0	0
Q9NV96-3	TMEM30A	Cell cycle control protein 50A	1	0	0	0	0	0
Q01804-3	OTUD4	OTU domain-containing protein 4	0	0	1	0	0	0
Q8NHG8	ZNRF2	E3 ubiquitin-protein ligase ZNRF2	0	1	0	0	0	0
P60468	SEC61B	Protein transport protein Sec61 subunit beta	1	0	0	0	0	0
Q5JTV8-2	TOR1AIP1	Torsin-1A-interacting protein 1	1	0	0	0	0	0
Q9BTV4	TMEM43	Transmembrane protein 43	1	0	0	0	0	0
H0YB80	YWHAZ	14-3-3 protein zeta/delta	0	1	0	0	0	0
M0QZP4	BCAT2	Branched-chain-amino-acid aminotransferase, mitochondrial	0	0	1	0	0	0
O00468-2	AGRN	Agrin	1	0	0	0	0	0
P46013-2	MKI67	Proliferation marker protein Ki-67	0	0	0	1	0	0
E7ESJ7	FAM114A2	Protein FAM114A2	1	0	0	0	0	0
A6NDG6	PGP	Glycerol-3-phosphate phosphatase	0	1	0	0	0	0
Q5SYZ4	CRABP2	Cellular retinoic acid-binding protein 2	0	1	0	0	0	0
Q9NWU2	GID8	Glucose-induced degradation protein 8 homolog	0	1	0	0	0	0
J3KNT0	FSCN1	Fascin	1	0	0	0	0	0
D3DQ64	AK4	Adenylate kinase 4, mitochondrial	1	0	0	0	0	0
H0YCG2	LAMP2	Lysosome-associated membrane glycoprotein 2	1	0	0	0	0	0
P30461	HLA-B	HLA class I histocompatibility antigen, B-13 alpha chain;HLA class I histocompatibility antigen, B-15 alpha chain;HLA class I histocompatibility antigen, B-27 alpha chain;HLA class I histocompatibility antigen, B-44 alpha chain;HLA class I histocompatibility antigen, B-45 alpha chain;HLA class I histocompatibility antigen, B-46 alpha chain;HLA class I histocompatibility antigen, B-47 alpha chain;…	1	0	0	0	0	0
H3BUJ1	ITFG1	T-cell immunomodulatory protein	1	0	0	0	0	0
F5H667	ASPH	Aspartyl/asparaginyl beta-hydroxylase	1	0	0	0	0	0
P42166	TMPO	Lamina-associated polypeptide 2, isoform alpha	0	0	0	1	0	0
Q08380	LGALS3BP	Galectin-3-binding protein	0	0	1	0	0	0
D6RIU4	LMAN2	Vesicular integral-membrane protein VIP36	0	0	1	0	0	0
H0YF06	CCDC90B	Coiled-coil domain-containing protein 90B, mitochondrial	0	1	0	0	0	0
Q70J99-3	UNC13D	Protein unc-13 homolog D	0	1	0	0	0	0
B7WPI3	CXADR	Coxsackievirus and adenovirus receptor	1	0	0	0	0	0
Q07065	CKAP4	Cytoskeleton-associated protein 4	1	0	0	0	0	0
Q5T5P1	KIAA1217	Sickle tail protein homolog	0	0	1	0	0	0
H7C2N1	PTMA	Prothymosin alpha	0	1	0	0	0	0
Q01968-2	OCRL	Inositol polyphosphate 5-phosphatase OCRL-1	0	0	0	1	0	0
Q9UDY4	DNAJB4	DnaJ homolog subfamily B member 4	0	1	1	0	0	0
Q8TCT9-4	HM13	Minor histocompatibility antigen H13	0	0	1	0	0	0
Q06787-6	FMR1	Synaptic functional regulator FMR1	0	0	0	1	0	0
O43852	CALU	Calumenin	1	0	0	0	0	0
P13674-2	P4HA1	Prolyl 4-hydroxylase subunit alpha-1	1	0	0	0	0	0
P30464	HLA-B	HLA class I histocompatibility antigen, B-13 alpha chain;HLA class I histocompatibility antigen, B-15 alpha chain;HLA class I histocompatibility antigen, B-27 alpha chain;HLA class I histocompatibility antigen, B-44 alpha chain;HLA class I histocompatibility antigen, B-45 alpha chain;HLA class I histocompatibility antigen, B-46 alpha chain;HLA class I histocompatibility antigen, B-47 alpha chain;…	1	0	0	0	0	0
		TOTAL	482	342	180	77	38	17
