# Supplementary material for: Proteomics reveals signal peptide features determining the client specificity in human TRAP-dependent ER protein import
Source: Nat Commun. 2018 Sep 14;9:3765. doi: 10.1038/s41467-018-06188-z (PMC6138672; doi:10.1038/s41467-018-06188-z)
Supplement: Supplementary file 11 — Supplementary Data 8 [file 41467_2018_6188_MOESM11_ESM.xlsx]

## Sheet: Sheet 1
Accession	Gene	Full protein name	Subcellular location	SS or TMD	Glycosylation sites
O15533	TAPBP	Tapasin	Endoplasmic reticulum membrane	SP	1
Q13868	EXOSC2	Exosome complex component RRP4	Cytoplasm, Nucleus, Nucleolus		0
Q9UM22	UCC1;EPDR1	Mammalian ependymin-related protein 1	Secreted	SP	2
A5PLL7	TMEM189	Transmembrane protein 189	Endoplasmic reticulum membrane	TMD	0
P32189	GK;GK3P	Glycerol kinase	Cytoplasm, Mitochondrion outer membrane		0
A8CG34	POM121C;POM121	Nuclear envelope pore membrane protein POM 121C	Endoplasmic reticulum membrane, Nucleus, Nuclear pore complex, Nucleus membrane	TMD	0
P55196	MLLT4	Afadin	Cell junction, Adherens junction		0
Q16643	DBN1	Drebrin	Cytoplasm, Cell junction, Cell projection, Growth cone, Cell cortex		0
O60704	TPST2	Protein-tyrosine sulfotransferase 2	Golgi apparatus membrane	TMD	2
P50993	ATP1A2	Sodium/potassium-transporting ATPase subunit alpha-2	Membrane, Cell membrane	TMD	0
Q9NWW6-2	NMRK1	Nicotinamide riboside kinase 1			0
O76054	SEC14L2	SEC14-like protein 2	Nucleus, Cytoplasm		0
O14735	CDIPT	CDP-diacylglycerol--inositol 3-phosphatidyltransferase	Membrane, Golgi apparatus membrane, Endoplasmic reticulum membrane, Cell membrane	TMD	0
Q8TB40	ABHD4	Protein ABHD4			0
Q9H0V1	TMEM168;FLJ13576	Transmembrane protein 168	Membrane	TMD	3
P49590	HARS2	Probable histidine--tRNA ligase, mitochondrial	Mitochondrion matrix		0
Q96B96	TMEM159	Promethin	Membrane	TMD	2
Q7Z5H3	ARHGAP22	Rho GTPase-activating protein 22	Cytoplasm, Nucleus		0
Q9NYJ8	TAB2	TGF-beta-activated kinase 1 and MAP3K7-binding protein 2	Cytosol, Cytoplasm, Membrane		0
Q5H8A4	PIGG	GPI ethanolamine phosphate transferase 2	Endoplasmic reticulum membrane	TMD	1
Q7Z569	BRAP	BRCA1-associated protein	Cytoplasm		0
Q96J42	TXNDC15	Thioredoxin domain-containing protein 15	Membrane	SP	4
Q5VTQ0	TTC39B	Tetratricopeptide repeat protein 39B			0
Q8IWS0	PHF6	PHD finger protein 6	Nucleolus, Nucleus, Chromosome, Centromere, Kinetochore		0
Q8TB72	PUM2	Pumilio homolog 2	Cytoplasmic granule, Perinuclear region, Cytoplasm		0
Q9UNL2	SSR3/TRAPG	Translocon-associated protein subunit gamma	Endoplasmic reticulum membrane	TMD	0
Q9HCG8	CWC22	Pre-mRNA-splicing factor CWC22 homolog	Nucleus, Nucleus speckle		0
Q9H4M3-2	FBXO44	F-box only protein 44			0
O43929	ORC4;ORC4L	Origin recognition complex subunit 4	Nucleus		0
Q92859	NEO1	Neogenin	Cell membrane	SP	8
Q96G21	IMP4	U3 small nucleolar ribonucleoprotein protein IMP4	Nucleus, Nucleolus		0
Q6ULP2	AFTPH	Aftiphilin	Cytoplasm		0
Q9P2H3	IFT80	Intraflagellar transport protein 80 homolog	Cilium axoneme, Cilium basal body, Cytoskeleton, Cytoplasm		0
Q96C11	FGGY	FGGY carbohydrate kinase domain-containing protein			0
C9J2V2	IKBKG
P57076	C21orf59	UPF0769 protein C21orf59	Cytoplasm		0
O43426	SYNJ1	Synaptojanin-1	Cytoplasm		0
Q92551	IP6K1	Inositol hexakisphosphate kinase 1	Cytoplasm, Nucleus		0
Q9Y6R6	ZNF780B	Zinc finger protein 780B	Nucleus		0
Q9NV64	TMEM39A	Transmembrane protein 39A	Membrane	TMD	2
Q15599	SLC9A3R2	Na(+)/H(+) exchange regulatory cofactor NHE-RF2	Apical cell membrane, Endomembrane system, Nucleus		0
P51617	IRAK1	Interleukin-1 receptor-associated kinase 1	Nucleus, Lipid droplet, Cytoplasm		0
Q13454	TUSC3	Tumor suppressor candidate 3	Endoplasmic reticulum membrane	SP	0
Q06203	PPAT	Amidophosphoribosyltransferase			0
Q9UPQ0	LIMCH1	LIM and calponin homology domains-containing protein 1			0
O00584	RNASET2	Ribonuclease T2	Lysosome lumen, Endoplasmic reticulum lumen, Secreted	SP	3
Q96LI5	CNOT6L;CNOT6	CCR4-NOT transcription complex subunit 6-like	Nucleus, Cytoplasm		0
O94929	ABLIM3	Actin-binding LIM protein 3	Cytoplasm		0
Q8NHU3	SGMS2	Phosphatidylcholine:ceramide cholinephosphotransferase 2	Golgi apparatus membrane, Cell membrane	TMD	0
P28290	SSFA2	Sperm-specific antigen 2	Cytoplasm		0
Q6P4F2	FDX1L	Ferredoxin-2, mitochondrial	Mitochondrion, Mitochondrion matrix		0
O95340	PAPSS2	Bifunctional 3'-phosphoadenosine 5'-phosphosulfate synthase 2			0
Q99576	TSC22D3	TSC22 domain family protein 3	Nucleus, Cytoplasm		0
Q05682-3	CALD1	Caldesmon	Cytoskeleton, Cytoplasm, Myofibril		0
Q9NP81	SARS2	Serine--tRNA ligase, mitochondrial	Mitochondrion matrix		0
Q8N511	TMEM199	Transmembrane protein 199	Cytoplasmic vesicle, COPI-coated vesicle membrane, Endoplasmic reticulum-Golgi intermediate compartment membrane	TMD	0
Q8N806	UBR7	Putative E3 ubiquitin-protein ligase UBR7			0
Q9Y2K7	KDM2A	Lysine-specific demethylase 2A	Nucleoplasm, Nucleus		0
P43308	SSR2/TRAPB	Translocon-associated protein subunit beta	Endoplasmic reticulum membrane	SP	2
Q6ZMK1	CYHR1	Cysteine and histidine-rich protein 1	Cytoplasm, Perinuclear region		0
Q9NVC6	MED17	Mediator of RNA polymerase II transcription subunit 17	Nucleus		0
Q96BI1	SLC22A18	Solute carrier family 22 member 18	Apical cell membrane	TMD	0
Q13362	PPP2R5C	Serine/threonine-protein phosphatase 2A 56 kDa regulatory subunit gamma isoform	Chromosome, Centromere, Nucleus		0
Q9H9Y6	POLR1B	DNA-directed RNA polymerase I subunit RPA2	Nucleolus, Nucleus		0
Q9H4A5	GOLPH3L	Golgi phosphoprotein 3-like	Golgi stack membrane, Golgi apparatus, trans-Golgi network membrane		0
P18440	NAT1	Arylamine N-acetyltransferase 1	Cytoplasm		0
Q8N122	RPTOR	Regulatory-associated protein of mTOR	Cytoplasmic granule, Cytoplasm, Lysosome		0
Q8TAD7	OCC1;C12orf75	Overexpressed in colon carcinoma 1 protein			0
Q9NSK7	C19orf12	Protein C19orf12	Mitochondrion membrane, Cytosol, Endoplasmic reticulum, Cytoplasm, Mitochondrion	TMD	0
Q9NWZ5	UCKL1	Uridine-cytidine kinase-like 1	Nucleus, Cytoplasm		0
Q8IW19	APLF	Aprataxin and PNK-like factor	Nucleus, Cytosol, Cytoplasm		0
Q15283	RASA2	Ras GTPase-activating protein 2	Perinuclear region, Cytoplasm		0
Q9Y324	FCF1	rRNA-processing protein FCF1 homolog	Nucleus, Nucleolus		0
Q5TAQ9	DCAF8	DDB1- and CUL4-associated factor 8	Cytoplasm, Nucleus		0
Q5TBB1	RNASEH2B	Ribonuclease H2 subunit B	Nucleus		0
Q9P2E5	CHPF2	Chondroitin sulfate glucuronyltransferase	Golgi stack membrane, Golgi apparatus	TMD	2
Q8TCG2	PI4K2B	Phosphatidylinositol 4-kinase type 2-beta	Membrane, Cytoplasm		0
H0YAB3	SEC31A	Protein transport protein Sec31A
Q96Q05	TRAPPC9	Trafficking protein particle complex subunit 9	Golgi apparatus, cis-Golgi network, Cytoplasm, Endoplasmic reticulum		0
Q9UGK8	SERGEF	Secretion-regulating guanine nucleotide exchange factor	Cytoplasm, Nucleus		0
Q6P1Q0	LETMD1	LETM1 domain-containing protein 1	Mitochondrion outer membrane	TMD	0
G3V324	TTC8	Tetratricopeptide repeat protein 8
Q9Y5A7-2	NUB1	NADH-ubiquinone oxidoreductase chain 2	Nucleus		0
Q8NCC3	PLA2G15	Group XV phospholipase A2	Secreted, Lysosome, Membrane	SP	4
Q9NVM4	PRMT7	Protein arginine N-methyltransferase 7	Cytosol, Cytoplasm, Nucleus		0
O43325	LYRM1	LYR motif-containing protein 1	Nucleus		0
Q9BVA0	KATNB1	Katanin p80 WD40 repeat-containing subunit B1	Cytoskeleton, Spindle pole, Centrosome, Microtubule organizing center, Cytoplasm		0
P55290	CDH13	Cadherin-13	Cell membrane	SP	8
Q0IIM8	TBC1D8B	TBC1 domain family member 8B			0
P15735	PHKG2	Phosphorylase b kinase gamma catalytic chain, liver/testis isoform			0
Q9BQA9	C17orf62	Uncharacterized protein C17orf62	Membrane	TMD	0
Q9GZX9	TWSG1	Twisted gastrulation protein homolog 1	Secreted	SP	2
Q6AI08	HEATR6	HEAT repeat-containing protein 6			0
K7EK63
Q13938	CAPS	Calcyphosin	Cytoplasm		0
Q9NVX2	NLE1	Notchless protein homolog 1	Nucleolus, Nucleus		0
Q96DM3	C18orf8	Uncharacterized protein C18orf8			0
P50570	DNM2	Dynamin-2	Clathrin-coated pit, Cytoplasm, Phagosome membrane, Synapse, Phagocytic cup, Midbody, Cytoskeleton, Cell junction, Cell projection, Membrane, Cytoplasmic vesicle, Postsynaptic density, Postsynaptic cell membrane		0
Q14653	IRF3	Interferon regulatory factor 3	Cytoplasm, Nucleus		0
Q9UP65	PLA2G4C	Cytosolic phospholipase A2 gamma	Membrane		0
Q9BQ48	MRPL34	39S ribosomal protein L34, mitochondrial	Mitochondrion		0
O00300	TNFRSF11B	Tumor necrosis factor receptor superfamily member 11B	Secreted	SP	5
O00560-2	SDCBP	Syntenin-1	Cytoplasm, Exosome, Melanosome, Membrane raft, Cytoskeleton, Cell junction, Adherens junction, Cytosol, Nucleus, Secreted, Endoplasmic reticulum membrane, Focal adhesion, Cell membrane		0
O00748	CES2	Cocaine esterase	Endoplasmic reticulum lumen	SP	2
O14867	BACH1	Transcription regulator protein BACH1	Nucleus		0
O14917	PCDH17	Protocadherin-17	Cell membrane	SP	7
O15061	SYNM	Synemin	Cell junction, Cytoplasm, Adherens junction, Cytoskeleton		0
O15083	ERC2	ERC protein 2	Synaptosome, Synapse, Cytoplasm, Cell junction, Cytoskeleton		0
O15164	TRIM24	Transcription intermediary factor 1-alpha	Cytoplasm, Nucleus		0
O43184	ADAM12	Disintegrin and metalloproteinase domain-containing protein 12	Secreted, Cell membrane	SP	5
O43301	HSPA12A	Heat shock 70 kDa protein 12A			0
O60244	MED14	Mediator of RNA polymerase II transcription subunit 14	Nucleus		0
O75063	FAM20B	Glycosaminoglycan xylosylkinase	Golgi apparatus membrane	TMD	1
O75155	CAND2	Cullin-associated NEDD8-dissociated protein 2	Nucleus		0
O75326	SEMA7A	Semaphorin-7A	Cell membrane	SP	5
O75600	GCAT	2-amino-3-ketobutyrate coenzyme A ligase, mitochondrial	Nucleus, Mitochondrion		0
O75629	CREG1	Protein CREG1	Secreted	SP	3
O75691	UTP20	Small subunit processome component 20 homolog	Nucleolus, Nucleus		0
O94763-4	URI1	Unconventional prefoldin RPB5 interactor 1	Dendrite, Nucleus, Mitochondrion, Cytoplasm, Cell projection		0
O95528	SLC2A10	Solute carrier family 2, facilitated glucose transporter member 10	Perinuclear region, Endomembrane system, Cytoplasm	TMD	1
O95810	SDPR	Serum deprivation-response protein	Caveola, Cytosol, Membrane, Cytoplasm		0
O95926	SYF2	Pre-mRNA-splicing factor SYF2	Nucleus		0
P01040	CSTA	Cystatin-A	Cytoplasm		0
P04818	TYMS	Thymidylate synthase	Mitochondrion inner membrane, Cytoplasm, Mitochondrion matrix, Mitochondrion, Nucleus		0
P07093	SERPINE2	Glia-derived nexin	Secreted, Extracellular space	SP	2
P08172	CHRM2	Muscarinic acetylcholine receptor M2	Cell junction, Synapse, Cell membrane, Postsynaptic cell membrane	TMD	4
P09038	FGF2	Fibroblast growth factor 2	Nucleus, Secreted		0
P0CAP2	POLR2M;GCOM2	DNA-directed RNA polymerase II subunit GRINL1A	Nucleus		0
P0CG30	GSTT2B;Em:AP000351.3;GSTT2	Glutathione S-transferase theta-2B	Cytoplasm		0
P10589	NR2F1;NR2F2	COUP transcription factor 1	Nucleus		0
P11274	BCR	Breakpoint cluster region protein	Cell junction, Synapse, Postsynaptic density, Postsynaptic cell membrane		0
P13726	F3	Tissue factor	Membrane, Secreted	SP	2
P16591	FER	Tyrosine-protein kinase Fer	Cytoskeleton, Cell cortex, Cytoplasm, Cell membrane, Nucleus, Membrane, Cell projection, Cell junction		0
P17252	PRKCA	Protein kinase C alpha type	Mitochondrion membrane, Cytoplasm, Cell membrane, Nucleus		0
P17813	ENG	Endoglin	Membrane	SP	5
P24043	LAMA2	Laminin subunit alpha-2	Basement membrane, Extracellular matrix, Extracellular space, Secreted	SP	28
P24385	CCND1	G1/S-specific cyclin-D1	Membrane, Cytoplasm, Nucleus		0
P25686	DNAJB2	DnaJ homolog subfamily B member 2	Cytoplasm, Nucleus, Endoplasmic reticulum membrane		0
P30462	HLA-B	HLA class I histocompatibility antigen, B-14 alpha chain	Membrane	SP	1
P30685	HLA-B	HLA class I histocompatibility antigen, B-35 alpha chain	Membrane	SP	1
P32320	CDA	Cytidine deaminase			0
P35226	BMI1;COMMD3-BMI1;PCGF2	Polycomb complex protein BMI-1	Nucleus, Cytoplasm		0
P35251	RFC1	Replication factor C subunit 1	Nucleus		0
P35749	MYH11	Myosin-11	Melanosome		0
P38936	CDKN1A	Cyclin-dependent kinase inhibitor 1	Nucleus, Cytoplasm		0
P45381	ASPA	Aspartoacylase	Cytoplasm, Nucleus		0
P47712	PLA2G4A	Cytosolic phospholipase A2	Cytoplasm, Cytoplasmic vesicle		0
P49914	MTHFS	5-formyltetrahydrofolate cyclo-ligase	Cytoplasm		0
P51571	SSR4/TRAPD	Translocon-associated protein subunit delta	Endoplasmic reticulum membrane	SP	0
P52564	MAP2K6	Dual specificity mitogen-activated protein kinase kinase 6	Cytoplasm, Nucleus, Cytoskeleton		0
P52799	EFNB2	Ephrin-B2	Membrane	SP	2
P56962	STX17	Syntaxin-17	Cytoplasm, Endoplasmic reticulum-Golgi intermediate compartment membrane, Autophagosome membrane, COPII-coated vesicle membrane, Smooth endoplasmic reticulum membrane, Cytosol, Cytoplasmic vesicle, Endoplasmic reticulum membrane	TMD	0
P60660-2	MYL6;PDE6H	Myosin light polypeptide 6			0
P62310	LSM3	U6 snRNA-associated Sm-like protein LSm3	Nucleus		0
P63252	KCNJ2	Inward rectifier potassium channel 2	Membrane	TMD	0
P67936-2	TPM4	Tropomyosin alpha-4 chain	Cytoplasm, Cytoskeleton		0
P98160	HSPG2	Basement membrane-specific heparan sulfate proteoglycan core protein	Secreted, Extracellular space, Extracellular matrix, Basement membrane	SP	17
Q01459	CTBS	Di-N-acetylchitobiase	Lysosome	SP	4
Q03001-8	DST	Dystonin	Cell cortex, Cytoskeleton, Axon, Cell membrane, Endoplasmic reticulum membrane, Sarcomere, Z line, Nucleus, Nucleus envelope, Myofibril, Cell projection, Cell junction, H zone, Hemidesmosome, Cytoplasm, Membrane		0
Q03013	GSTM4	Glutathione S-transferase Mu 4	Cytoplasm		0
Q03393	PTS	6-pyruvoyl tetrahydrobiopterin synthase			0
Q10567	AP1B1	AP-1 complex subunit beta-1	Golgi apparatus, Clathrin-coated vesicle membrane, Cytoplasmic vesicle		0
Q13045-2	FLII	Protein flightless-1 homolog	Microtubule organizing center, Centrosome, Cell junction, Cytoplasm, Focal adhesion, Cytoskeleton, Nucleus		0
Q13164	MAPK7	Mitogen-activated protein kinase 7	Nucleus, Cytoplasm, PML body		0
Q13371	PDCL	Phosducin-like protein			0
Q13445	TMED1	Transmembrane emp24 domain-containing protein 1	Cell membrane, Endoplasmic reticulum membrane, Golgi apparatus, Endoplasmic reticulum-Golgi intermediate compartment membrane, cis-Golgi network membrane	SP	0
Q13813-3	SPTAN1	Spectrin alpha chain, non-erythrocytic 1	Cell cortex, Cytoskeleton, Cytoplasm		0
Q13905	RAPGEF1;DKFZp781P1719	Rap guanine nucleotide exchange factor 1	Early endosome		0
Q14123	PDE1C	Calcium/calmodulin-dependent 3',5'-cyclic nucleotide phosphodiesterase 1C			0
Q14157-1	UBAP2L	Ubiquitin-associated protein 2-like			0
Q14353	GAMT	Guanidinoacetate N-methyltransferase			0
Q14678	KANK1	KN motif and ankyrin repeat domain-containing protein 1	Nucleus, Cell projection, Ruffle membrane, Cytoplasm		0
Q14728	MFSD10	Major facilitator superfamily domain-containing protein 10	Membrane	TMD	0
Q15149-2	PLEC	Plectin	Cell junction, Cytoplasm, Hemidesmosome, Cytoskeleton		0
Q15155	NOMO1	Nodal modulator 1	Membrane	SP	3
Q15653	NFKBIB	NF-kappa-B inhibitor beta	Nucleus, Cytoplasm		0
Q16626	MEA1	Male-enhanced antigen 1			0
Q3SXM5	HSDL1	Inactive hydroxysteroid dehydrogenase-like protein 1	Mitochondrion		0
Q4LE39	ARID4B	AT-rich interactive domain-containing protein 4B	Cytoplasm, Nucleus		0
Q9Y6Q2	STON1;ALF	Stonin-1	Membrane, Cytoplasm		0
Q56VL3	OCIAD2	OCIA domain-containing protein 2	Endosome		0
Q5SW96	LDLRAP1	Low density lipoprotein receptor adapter protein 1	Cytoplasm		0
Q5T8P6	RBM26	RNA-binding protein 26			0
Q8TEW0	PARD3	Partitioning defective 3 homolog	Cytoskeleton, Endomembrane system, Cell cortex, Cell membrane, Cytoplasm, Cell junction, Tight junction		0
Q5VZK9	LRRC16A	F-actin-uncapping protein LRRC16A	Cytoplasm, Cell projection, Lamellipodium, Cytoskeleton, Cell membrane		0
Q66LE6	PPP2R2D	Serine/threonine-protein phosphatase 2A 55 kDa regulatory subunit B delta isoform	Cytoplasm		0
Q68DH5	LMBRD2	LMBR1 domain-containing protein 2	Membrane	TMD	1
Q6P1K2	PMF1	Polyamine-modulated factor 1	Nucleus, Centromere, Chromosome, Kinetochore		0
Q6UWJ1	TMCO3	Transmembrane and coiled-coil domain-containing protein 3	Membrane	SP	2
Q7L273	KCTD9	BTB/POZ domain-containing protein KCTD9			0
Q7L4S7	ARMCX6	Protein ARMCX6	Membrane	TMD	0
Q7RTP6	MICAL3	[F-actin]-methionine sulfoxide oxidase MICAL3	Nucleus, Cytoskeleton, Cytoplasm		0
Q7Z4H3	HDDC2	HD domain-containing protein 2			0
Q7Z4Q2	HEATR3	HEAT repeat-containing protein 3			0
Q7Z5L7	PODN	Podocan	Extracellular space, Secreted, Cytoplasm, Extracellular matrix	SP	4
Q86T03-2	TMEM55B	Type 1 phosphatidylinositol 4,5-bisphosphate 4-phosphatase	Late endosome membrane, Lysosome membrane	TMD	0
Q86UT6	NLRX1	NLR family member X1	Mitochondrion outer membrane		0
Q8IWA5	SLC44A2	Choline transporter-like protein 2	Membrane	TMD	3
Q8IWU6	SULF1	Extracellular sulfatase Sulf-1	Golgi stack, Cell surface, Golgi apparatus, Endoplasmic reticulum	SP	10
Q8IY33	MICALL2	MICAL-like protein 2	Recycling endosome, Cytoskeleton, Cytoplasm, Cell membrane, Cell junction, Cell projection, Tight junction, Cytosol		0
Q8N2F6	ARMC10	Armadillo repeat-containing protein 10	Endoplasmic reticulum membrane	TMD	0
Q8N3R9	MPP5	MAGUK p55 subfamily member 5	Endomembrane system, Cell membrane, Tight junction, Cell junction		0
Q8N5L8	RPP25L	Ribonuclease P protein subunit p25-like protein	Nucleus		0
Q8NCH0	CHST14	Carbohydrate sulfotransferase 14	Golgi apparatus membrane	TMD	2
Q8NEB9	PIK3C3	Phosphatidylinositol 3-kinase catalytic subunit type 3	Late endosome, Autophagosome, Midbody, Cytoplasmic vesicle		0
Q8NFY9	KBTBD8	Kelch repeat and BTB domain-containing protein 8	Spindle, Golgi apparatus, Cytoskeleton, Cytoplasm		0
Q8NI08	NCOA7	Nuclear receptor coactivator 7	Nucleus		0
Q8TBB6	SLC7A14	Probable cationic amino acid transporter	Lysosome membrane	TMD	2
Q8TBP6	SLC25A40	Solute carrier family 25 member 40	Mitochondrion inner membrane	TMD	0
Q8TEQ0	SNX29	Sorting nexin-29			0
Q8TF74	WIPF2	WAS/WASL-interacting protein family member 2	Cytoplasm, Cytoskeleton		0
Q8WV22	NSMCE1	Non-structural maintenance of chromosomes element 1 homolog	Nucleus, Chromosome, Telomere		0
Q8WW01	TSEN15	tRNA-splicing endonuclease subunit Sen15	Nucleus, Nucleolus		0
Q92466	DDB2	DNA damage-binding protein 2	Nucleus		0
Q92581-2	SLC9A6	Sodium/hydrogen exchanger 6	Endosome membrane	TMD	1
Q92759	GTF2H4	General transcription factor IIH subunit 4	Nucleus		0
Q92871	PMM1	Phosphomannomutase 1	Cytoplasm		0
Q92968	PEX13	Peroxisomal membrane protein PEX13	Peroxisome membrane	TMD	0
Q93063	EXT2	Exostosin-2	Golgi apparatus membrane, Endoplasmic reticulum membrane	TMD	2
Q93084	ATP2A3	Sarcoplasmic/endoplasmic reticulum calcium ATPase 3	Sarcoplasmic reticulum membrane, Nucleus membrane, Endoplasmic reticulum membrane	TMD	0
Q96BX8	MOB3A	MOB kinase activator 3A			0
Q96CN9	GCC1	GRIP and coiled-coil domain-containing protein 1	Golgi apparatus membrane, Cytoplasm		0
Q96GE9-2	TMEM261	Transmembrane protein 261	Membrane	TMD	0
Q96H20	SNF8	Vacuolar-sorting protein SNF8	Late endosome membrane, Nucleus, Cytoplasm, Endosome membrane		0
Q96IU4	ABHD14B	Protein ABHD14B	Nucleus, Cytoplasm		0
Q96LB3	IFT74	Intraflagellar transport protein 74 homolog	Cilium, Cell projection, Cytoplasmic vesicle		0
Q96QZ7	MAGI1	Membrane-associated guanylate kinase, WW and PDZ domain-containing protein 1	Cell membrane, Tight junction, Cell junction		0
Q96RP9-2	GFM1	Elongation factor G, mitochondrial	Mitochondrion		0
Q9BR39	JPH2	Junctophilin-2	Sarcoplasmic reticulum membrane, Cell membrane, Endoplasmic reticulum membrane	TMD	0
Q9BRV8	SIKE1	Suppressor of IKBKE 1	Cytoplasm		0
Q9BU61	NDUFAF3	NADH dehydrogenase [ubiquinone] 1 alpha subcomplex assembly factor 3	Nucleus, Mitochondrion inner membrane		0
Q9BVI4	NOC4L	Nucleolar complex protein 4 homolog	Nucleus membrane, Nucleus, Nucleolus	TMD	0
Q9BW83	IFT27	Intraflagellar transport protein 27 homolog	Cell projection, Cilium		0
Q9BWN1	PRR14	Proline-rich protein 14			0
Q9BX95	SGPP1	Sphingosine-1-phosphate phosphatase 1	Endoplasmic reticulum membrane	TMD	0
Q9BYB4	GNB1L	Guanine nucleotide-binding protein subunit beta-like protein 1			0
Q9BYV8	CEP41	Centrosomal protein of 41 kDa	Cytoplasm, Cell projection, Centrosome, Microtubule organizing center, Cilium, Cilium basal body, Cytoskeleton		0
Q9C0I1	MTMR12	Myotubularin-related protein 12	Cytoplasm		0
Q9C0J8	WDR33	pre-mRNA 3' end processing protein WDR33	Nucleus		0
Q9GZV4	EIF5A2	Eukaryotic translation initiation factor 5A-2	Cytoplasm, Endoplasmic reticulum membrane, Nucleus, Nuclear pore complex		0
Q9H0B3-3	KIAA1683	Uncharacterized protein KIAA1683			0
Q9H1Z9	TSPAN10	Tetraspanin-10	Membrane	TMD	1
Q9H3Z4	DNAJC5	DnaJ homolog subfamily C member 5	Membrane, Cell membrane, Melanosome		0
Q9H6R3	ACSS3	Acyl-CoA synthetase short-chain family member 3, mitochondrial	Mitochondrion		0
Q9H6W3	NO66	Bifunctional lysine-specific demethylase and histidyl-hydroxylase NO66	Nucleus, Nucleolus, Nucleoplasm		0
Q9H7F0	ATP13A3	Probable cation-transporting ATPase 13A3	Membrane	TMD	0
Q9HA92	RSAD1	Radical S-adenosyl methionine domain-containing protein 1, mitochondrial	Mitochondrion		0
Q9HBR0	SLC38A10	Putative sodium-coupled neutral amino acid transporter 10	Membrane	TMD	0
Q9NQZ5	STARD7	StAR-related lipid transfer protein 7, mitochondrial	Mitochondrion		0
Q9NS00	C1GALT1	Glycoprotein-N-acetylgalactosamine 3-beta-galactosyltransferase 1	Membrane	TMD	0
Q9NUQ2	AGPAT5	1-acyl-sn-glycerol-3-phosphate acyltransferase epsilon	Endoplasmic reticulum membrane, Mitochondrion, Nucleus envelope	TMD	0
Q9NX38	FAM206A	Protein Simiate	Nucleus speckle		0
Q9NXA8	SIRT5	NAD-dependent protein deacylase sirtuin-5, mitochondrial	Mitochondrion intermembrane space, Mitochondrion matrix, Nucleus, Mitochondrion, Cytosol, Cytoplasm		0
Q9NYL2-2	ZAK	Mitogen-activated protein kinase kinase kinase MLT	Nucleus, Cytoplasm		0
Q9NZI7	UBP1	Upstream-binding protein 1	Nucleus		0
Q9NZM3	ITSN2	Intersectin-2	Cytoplasm		0
Q9P0N9	TBC1D7	TBC1 domain family member 7	Cytoplasmic vesicle		0
Q9P0P0	RNF181	E3 ubiquitin-protein ligase RNF181			0
Q9P0R6	GSKIP	GSK3-beta interaction protein	Cytoplasm		0
Q9P0S9	TMEM14C	Transmembrane protein 14C	Mitochondrion membrane	TMD	0
Q9P266	KIAA1462	Junctional protein associated with coronary artery disease	Cell junction, Adherens junction		0
Q9P273	TENM3	Teneurin-3	Axon, Cell projection, Membrane	TMD	17
Q9UBF6	RNF7	RING-box protein 2	Nucleus, Cytoplasm		0
Q9UBK8	MTRR	Methionine synthase reductase	Cytoplasm		0
Q9UBL6	CPNE7	Copine-7	Cytoplasm, Cell membrane, Nucleus		0
Q9UI26	IPO11	Importin-11	Cytoplasm, Nucleus		0
Q9UJY1	HSPB8	Heat shock protein beta-8	Nucleus, Cytoplasm		0
Q9UK97	FBXO9	F-box only protein 9	Cytoplasm		0
Q9ULI3	HEG1	Protein HEG homolog 1	Cell membrane, Secreted, Cell junction	SP	9
Q9UMS6	SYNPO2	Synaptopodin-2	Nucleus, Cytoplasm		0
Q9UPN3	MACF1	Microtubule-actin cross-linking factor 1, isoforms 1/2/3/5	Cytoskeleton, Golgi apparatus, Cell membrane, Cytoplasm, Ruffle membrane, Cell projection		0
Q9UQM7	CAMK2A	Calcium/calmodulin-dependent protein kinase type II subunit alpha	Presynaptic cell membrane, Cell junction, Synapse		0
Q9Y232	CDYL	Chromodomain Y-like protein	Nucleus		0
Q9Y3M8	STARD13	StAR-related lipid transfer protein 13	Membrane, Cytoplasm, Mitochondrion membrane, Lipid droplet		0
Q9Y4H2	IRS2	Insulin receptor substrate 2	Cytoplasm, Cytosol		0
Q9Y4K0	LOXL2	Lysyl oxidase homolog 2	Nucleus, Secreted, Extracellular space, Extracellular matrix, Chromosome, Basement membrane	SP	3
Q9Y5B0-4	CTDP1	RNA polymerase II subunit A C-terminal domain phosphatase	Cytoskeleton, Nucleus, Midbody, Centrosome, Spindle pole, Microtubule organizing center, Cytoplasm		0
Q9Y625	GPC6	Glypican-6	Secreted, Extracellular space, Cell membrane	SP	0
Q9Y6W3	CAPN7	Calpain-7	Nucleus		0
