# Supplementary material for: Proteomics reveals signal peptide features determining the client specificity in human TRAP-dependent ER protein import
Source: Nat Commun. 2018 Sep 14;9:3765. doi: 10.1038/s41467-018-06188-z (PMC6138672; doi:10.1038/s41467-018-06188-z)
Supplement: Supplementary file 12 — Supplementary Data 9 [file 41467_2018_6188_MOESM12_ESM.xlsx]

## Sheet: Sheet 1
Accession	Gene	Full protein name
O94817	ATG12	Ubiquitin-like protein ATG12
Q9UPV9	TRAK1	Trafficking kinesin-binding protein 1
O95208	EPN2	Epsin-2
Q14693	LPIN1	Phosphatidate phosphatase LPIN1
Q06481	APLP2	Amyloid-like protein 2
Q12788	TBL3	Transducin beta-like protein 3
O75094	SLIT3	Slit homolog 3 protein
P58335-4	ANTXR2	Anthrax toxin receptor 2
Q14119	VEZF1	Vascular endothelial zinc finger 1
O15075	DCLK1	Serine/threonine-protein kinase DCLK1
O43314	PPIP5K2	Inositol hexakisphosphate and diphosphoinositol-pentakisphosphate kinase 2
O43516	WIPF1	WAS/WASL-interacting protein family member 1
O75525	KHDRBS3	KH domain-containing, RNA-binding, signal transduction-associated protein 3
O95477	ABCA1	ATP-binding cassette sub-family A member 1
O95714	HERC2	E3 ubiquitin-protein ligase HERC2
P05114	HMGN1	Non-histone chromosomal protein HMG-14
P16220	CREB1;CREM	Cyclic AMP-responsive element-binding protein 1
P35442	THBS2	Thrombospondin-2
P42773	CDKN2C	Cyclin-dependent kinase 4 inhibitor C
P47895	ALDH1A3	Aldehyde dehydrogenase family 1 member A3
Q01469	FABP5	Fatty acid-binding protein, epidermal
Q06546	GABPA	GA-binding protein alpha chain
Q16850	CYP51A1	Lanosterol 14-alpha demethylase
Q3V6T2	CCDC88A	Girdin
Q5JVS0	HABP4	Intracellular hyaluronan-binding protein 4
Q7Z4H7	HAUS6	HAUS augmin-like complex subunit 6
Q7L2J0	MEPCE	7SK snRNA methylphosphate capping enzyme
Q8N4V1	MMGT1	Membrane magnesium transporter 1
Q92934	BAD	Bcl2-associated agonist of cell death
Q96AY4	TTC28	Tetratricopeptide repeat protein 28
Q96CX2	KCTD12	BTB/POZ domain-containing protein KCTD12
Q9BUP3-3	HTATIP2	Oxidoreductase HTATIP2
Q9BXJ8	TMEM120A	Transmembrane protein 120A
Q9C037	TRIM4	E3 ubiquitin-protein ligase TRIM4
Q9C0H2	TTYH3	Protein tweety homolog 3
Q9H9J2	MRPL44	39S ribosomal protein L44, mitochondrial
Q9NTX5	ECHDC1	Ethylmalonyl-CoA decarboxylase
Q9NZN3	EHD3	EH domain-containing protein 3
Q9UPZ3	HPS5	Hermansky-Pudlak syndrome 5 protein
